# Supplementary material for: Revealing deep evolutionary relationships between RNA viruses using predicted structural models of viral RNA polymerases
Source: Mol Biol Evol. 2026 Apr 7;43(4):msag088. doi: 10.1093/molbev/msag088 (PMC13107431; doi:10.1093/molbev/msag088)
Supplement: msag088_Supplementary_Data [file msag088_supplementary_data.zip › Supplementary_Table_S1.xlsx]

## Sheet: Supplementary_Table_S1
Supplementary Table S1. Dataset for viral RdRP structure predictions.
reference_number	Isolate sort	Realm	Kingdom	Phylum	Class	Order	Family	Genus	Species	Exemplar	Virus name	Virus name abbreviation	Virus isolate	Virus Genbank access	Virus RefSeq access	Genome coverage	Genome composition	Host source	RdRp Genbank/Refseq nucleotide	RdRp Genbank/refseq protein	coverage_protein_prediction	coverage_after_cutting	passed_quality_control
441	1	Riboviria	Orthornavirae	Duplornaviricota	Chrymotiviricetes	Ghabrivirales	Alternaviridae	Alternavirus	Alternavirus aspergilli	E	Aspergillus foetidus dsRNA mycovirus	AfV	IMI 41871	dsRNA 1: HE588144; dsRNA 2: HE588145; dsRNA 3: HE588146; dsRNA 4: HE647818	dsRNA1: NC_020103; dsRNA2: NC_020100; dsRNA3: NC_020101; dsRNA4: NC_020102	Complete genome	dsRNA	fungi	NC_020103	YP_007353985.1	1-1124	217-955	True
168	1	Riboviria	Orthornavirae	Duplornaviricota	Chrymotiviricetes	Ghabrivirales	Chrysoviridae	Alphachrysovirus	Alphachrysovirus penicillii	E	Penicillium chrysogenum virus	PcV	ATCC9480	dsRNA1: AF296439; dsRNA2: AF296440; dsRNA3: AF296441; dsRNA4: AF296442	dsRNA1: NC_007539; dsRNA2: NC_007540; dsRNA3: NC_007541; dsRNA4: NC_007542	Complete genome	dsRNA	fungi	NC_007539	YP_392482.1	1-1117	163-1032	True
293	1	Riboviria	Orthornavirae	Duplornaviricota	Chrymotiviricetes	Ghabrivirales	Chrysoviridae	Betachrysovirus	Betachrysovirus pripenicillii	E	Penicillium janczewskii chrysovirus 1	PjCV1	MUT4358	dsRNA1: KT601115; dsRNA2: KT601116; dsRNA3: KT601117; dsRNA4: KT601118	dsRNA1: NC_028495; dsRNA2: NC_028500; dsRNA3: NC_028496; dsRNA4: NC_028497	Complete genome	dsRNA	fungi	NC_028495	YP_009182332.1	1-1126	390-1029	True
35	1	Riboviria	Orthornavirae	Duplornaviricota	Chrymotiviricetes	Ghabrivirales	Megabirnaviridae	Megabirnavirus	Rosellinia necatrix megabirnavirus 1	E	Rosellinia necatrix megabirnavirus 1	RnMBV1	W779	RNA1: AB512282; RNA2: AB512283	RNA1: NC_013462; RNA2: NC_013463	Complete genome	dsRNA	fungi	NC_013462	YP_003288763.1	1-1111	279-961	True
79	1	Riboviria	Orthornavirae	Duplornaviricota	Chrymotiviricetes	Ghabrivirales	Quadriviridae	Quadrivirus	Rosellinia necatrix quadrivirus 1	E	Rosellinia necatrix quadrivirus 1	RnQV1	W1075	RNA1: AB620061; RNA2: AB620062; RNA3: AB620063; RNA4: AB620064	RNA1: NC_016757; RNA2: NC_016759; RNA3: NC_016760; RNA4: NC_016758	Complete genome	dsRNA	fungi	NC_016760	YP_005097975.1	1-1310	478-1173	True
658	1	Riboviria	Orthornavirae	Duplornaviricota	Chrymotiviricetes	Ghabrivirales	Totiviridae	Giardiavirus	Giardia lamblia virus	E	Giardia lamblia virus	GLV	Wang	L13218	NC_003555	Complete genome	dsRNA	protists	NC_003555	NP_620070.1	1043-1623	1079-1591	False
660	1	Riboviria	Orthornavirae	Duplornaviricota	Chrymotiviricetes	Ghabrivirales	Totiviridae	Leishmaniavirus	Leishmania RNA virus 2	E	Leishmania RNA virus 2	LRV2	42401	U32108	NC_002064	Complete genome	dsRNA	protists	NC_002064	NP_043465.1	1-777	30-723	True
547	1	Riboviria	Orthornavirae	Duplornaviricota	Chrymotiviricetes	Ghabrivirales	Totiviridae	Totivirus	Tuber aestivum virus 1	E	Tuber aestivum virus 1	TaV1	Buekk	HQ158596	NC_038698	Complete genome	dsRNA	fungi	NC_038698	YP_009507833.1	1-795	1-747	True
852	1	Riboviria	Orthornavirae	Duplornaviricota	Chrymotiviricetes	Ghabrivirales	Totiviridae	Trichomonasvirus	Trichomonas vaginalis virus 4	E	Trichomonas vaginalis virus 4	TVV4	OC3	HQ607520	NC_038700	Complete genome	dsRNA	protists	NC_038700	YP_009507836.1	1-1481	783-1321	True
97	1	Riboviria	Orthornavirae	Duplornaviricota	Chrymotiviricetes	Ghabrivirales	Totiviridae	Victorivirus	Rosellinia necatrix victorivirus 1	E	Rosellinia necatrix victorivirus 1	RnV1	W1029	AB742454	NC_021565	Complete genome	dsRNA	fungi	NC_021565	YP_008130308.1	1-842	1-792	True
319	1	Riboviria	Orthornavirae	Duplornaviricota	Resentoviricetes	Reovirales	Sedoreoviridae	Cardoreovirus	Eriocheir sinensis reovirus	E	Eriocheir sinensis reovirus	ESRV	905	AY542965		Partial genome	dsRNA	invertebrates	AY542965	AAT11887.1	1-1217	1-1217	False
949	1	Riboviria	Orthornavirae	Duplornaviricota	Resentoviricetes	Reovirales	Sedoreoviridae	Mimoreovirus	Micromonas pusilla reovirus	E	Micromonas pusilla reovirus	MpRV	Netherlands	S1: DQ126101; S2: DQ126102; S3: DQ126103; S4: DQ126104; S5: DQ126105; S6: DQ126106; S7: DQ126107; S8: DQ126108; S9: DQ126109; S10: DQ126110; S11: DQ126111	S1: NC_008171; S2: NC_008172; S3: NC_008173; S4: NC_008174; S5: NC_008175; S6: NC_008176; S7: NC_008177; S8: NC_008178; S9: NC_008179; S10: NC_008180; S11: NC_008181	Complete genome	dsRNA	algae	NC_008172	YP_654545.1	1-1371	15-1353	True
190	1	Riboviria	Orthornavirae	Duplornaviricota	Resentoviricetes	Reovirales	Sedoreoviridae	Orbivirus	Chenuda virus	E	Chenuda virus	CNUV	EGY1954/01	Seg1: KP268794; Seg2: KP268795; Seg3: KP268796; Seg4: KP268797; Seg5: KP268798; Seg6: KP268799; Seg7: KP268800; Seg8: KP268801; Seg9: KP268802; Seg10: KP268803	Seg1: NC_027534; Seg2: NC_027535; Seg3: NC_027536; Seg4: NC_027537; Seg5: NC_027538; Seg6: NC_027548; Seg7: NC_027549; Seg8: NC_027550; Seg9: NC_027551; Seg10: NC_027552	Complete genome	dsRNA	invertebrates, vertebrates	NC_027534	YP_009158878.1	1-1285	1-1256	True
735	1	Riboviria	Orthornavirae	Duplornaviricota	Resentoviricetes	Reovirales	Sedoreoviridae	Phytoreovirus	Rice dwarf virus	E	rice dwarf virus	RDV	China	RNA1: U73201; RNA2: U73202; RNA3: U72757; RNA4: U36562; RNA5: U36563; RNA6: U36564; RNA7: U36402; RNA8: U36565; RNA9: U36566; RNA10: U36567; RNA11: U36568; RNA12: U36569	RNA1: NC_003773; RNA2: NC_003774; RNA3: NC_003772; RNA4: NC_003761; RNA5: NC_003762; RNA6: NC_003763; RNA7: NC_003760; RNA8: NC_003764; RNA9: NC_003765; RNA10: NC_003766; RNA11: NC_003767; RNA12: NC_003768	Complete genome	dsRNA	invertebrates, plants	NC_003773	NP_620544.1	1-1444	7-1369	False
28	1	Riboviria	Orthornavirae	Duplornaviricota	Resentoviricetes	Reovirales	Sedoreoviridae	Rotavirus	Rotavirus A	E	rotavirus A	RVA	RVA/Simian-tc/ZAF/SA11-H96/1958/G3P5B[2]	Seg1: DQ838640; Seg2: DQ838635; Seg3: DQ838645; Seg4: DQ841262; Seg5: DQ838599; Seg6: DQ838650; Seg7: DQ838610; Seg8: DQ838615; Seg9: DQ838620; Seg10: DQ838625; Seg11: DQ838630	Seg1: NC_011507; Seg2: NC_011506; Seg3: NC_011508; Seg4: NC_011510; Seg5: NC_011500; Seg6: NC_011509; Seg7: NC_011501; Seg8: NC_011502; Seg9: NC_011503; Seg10: NC_011504; Seg11: NC_011505	Complete genome	dsRNA	vertebrates	NC_011507	YP_002302227.1	1-1088	1-906	True
579	1	Riboviria	Orthornavirae	Duplornaviricota	Resentoviricetes	Reovirales	Sedoreoviridae	Seadornavirus	Liao ning virus	E	Liao ning virus	LNV	NE9712	Seg1: AY701339; Seg2: AY701340; Seg3: AY701341; Seg4: AY701342; Seg5: AY701343; Seg6: AY701344; Seg7: AY701345; Seg8: AY701346; Seg9: AY701347; Seg10: AY701348; Seg11: AY701349; Seg12: AY701350	Seg1: NC_007736; Seg2: NC_007737; Seg3: NC_007738; Seg4: NC_007739; Seg5: NC_007740; Seg6: NC_007741; Seg7: NC_007742; Seg8: NC_007743; Seg9: NC_007744; Seg10: NC_007745; Seg11: NC_007746; Seg12: NC_007747	Complete genome	dsRNA	invertebrates	NC_007736	YP_460026.1	1-1222	4-1204	True
36	1	Riboviria	Orthornavirae	Duplornaviricota	Resentoviricetes	Reovirales	Spinareoviridae	Aquareovirus	Aquareovirus C	E	golden shiner reovirus; aquareovirus C	GSRV; ARVC		Seg1: AF403398; Seg2: AF403399; Seg3: AF403400; Seg4: AF403401; Seg5: AF403402; Seg6: AF403403; Seg7: AF403404; Seg8: AF403405; Seg9: AF403406; Seg10: AF403407; Seg11: AF403408	Seg1: NC_005166; Seg2: NC_005167; Seg3: NC_005168; Seg4: NC_005169; Seg5: NC_005170; Seg6: NC_005171; Seg7: NC_005172; Seg8: NC_005173; Seg9: NC_005174; Seg10: NC_005175; Seg11: NC_005176	Complete genome	dsRNA	vertebrates	NC_005167	NP_938061.1	1-1274	1-1274	True
298	1	Riboviria	Orthornavirae	Duplornaviricota	Resentoviricetes	Reovirales	Spinareoviridae	Coltivirus	Colorado tick fever coltivirus	E	Colorado tick fever virus	CTFV	Florio N-7180	Seg1: AF133428; Seg2: AF139758; Seg3: AF139759; Seg4: AF139760; Seg5: AF139761; Seg6: AF139762; Seg7: AF139763; Seg8: AF139764; Seg9: AF000720; Seg10: AF139765; Seg11: U72694; Seg12: U53227	Seg1: NC_004181; Seg2: NC_004182; Seg3: NC_004183; Seg4: NC_004184; Seg5: NC_004185; Seg6: NC_004186; Seg7: NC_004187; Seg8: NC_004188; Seg9: NC_004180; Seg10: NC_004189; Seg11: NC_004191; Seg12: NC_004190	Complete genome	dsRNA	vertebrates	NC_004181	NP_690891.1	1-1435	1-1435	False
711	1	Riboviria	Orthornavirae	Duplornaviricota	Resentoviricetes	Reovirales	Spinareoviridae	Cypovirus	Cypovirus 16	E	Choristoneura fumiferana cypovirus 16; cypovirus 16	CfCPV16; CPV16	British Columbia 2006	Seg2: EU486988; Seg3: EU486989; Seg4: EU486990; Seg5: EU201039; Seg7: EU201040; Seg8: EU201041; Seg9: EU201042; Seg10: EU201043	Seg2: NC_038648; Seg3: NC_038649; Seg4: NC_038652; Seg5: NC_038645; Seg7: NC_038651; Seg8: NC_038646; Seg9: NC_038647; Seg10: NC_038650	Partial genome	dsRNA	invertebrates	NC_038648	YP_009507764.1	1-1225	1-1225	True
423	1	Riboviria	Orthornavirae	Duplornaviricota	Resentoviricetes	Reovirales	Spinareoviridae	Dinovernavirus	Aedes pseudoscutellaris reovirus	E	Aedes pseudoscutellaris reovirus	APRV		Seg1: DQ087276; Seg2: DQ087277; Seg3: DQ087278; Seg4: DQ087279; Seg5: DQ087280; Seg6: DQ087281; Seg7: DQ087282; Seg8: DQ087283; Seg9: DQ087284	Seg1: NC_007666; Seg2: NC_007667; Seg3: NC_007668; Seg4: NC_007669; Seg5: NC_007670; Seg6: NC_007671; Seg7: NC_007672; Seg8: NC_007673; Seg9: NC_007674	Complete genome	dsRNA	invertebrates	NC_007667	YP_443936.1	1-1233	1-1233	True
927	1	Riboviria	Orthornavirae	Duplornaviricota	Resentoviricetes	Reovirales	Spinareoviridae	Fijivirus	Maize rough dwarf virus	E	maize rough dwarf virus	MRDV	Jo-4	Seg1: KU984966; Seg2: KU984967; Seg3: KU984968; Seg4: KU984969; Seg5: KU984970; Seg6: KU984971; Seg7: KU984972; Seg8: KU984973; Seg9: KU984974; Seg10: KU984975		Complete genome	dsRNA	invertebrates, plants	KU984966	ANG56321.1	1-1464	7-1431	False
507	1	Riboviria	Orthornavirae	Duplornaviricota	Resentoviricetes	Reovirales	Spinareoviridae	Mycoreovirus	Mycoreovirus 1	E	Cryphonectria parasitica mycoreovirus 1	MYRV1	9B21	S1: AY277888; S2: AY277889; S3: AY277890; S4: AB179636; S5: AB179637; S6: AB179638; S7: AB179639; S8: AB179640; S9: AB179641; S10: AB179642; S11: AB179643	S1: NC_010743; S2: NC_010744; S3: NC_010745; S4: NC_010746; S5: NC_010747; S6: NC_010748; S7: NC_010749; S8: NC_010750; S9: NC_010751; S10: NC_010752; S11: NC_010753	Complete genome	dsRNA	fungi	NC_010743	YP_001936004.1	1-1354	10-1343	False
508	1	Riboviria	Orthornavirae	Duplornaviricota	Resentoviricetes	Reovirales	Spinareoviridae	Orthoreovirus	Nelson Bay orthoreovirus	E	Nelson Bay orthoreovirus	NBV	Pulau	L1: JF342666; L2: JF342667; L3: JF342668; M1: JF342669; M2: JF342670; M3: JF342671; S1: AY357730; S2: AY357731; S3: AY357732; S4: AY357733	L1: NC_038665; L2: NC_038660; L3: NC_038662; M1: NC_038661; M2: NC_038664; M3: NC_038666; S1: NC_038667; S2: NC_038659; S3: NC_038663; S4: NC_038658	Complete genome	dsRNA	vertebrates	NC_038660	YP_009507778.1	1-1259	1-1259	True
684	1	Riboviria	Orthornavirae	Duplornaviricota	Resentoviricetes	Reovirales	Spinareoviridae	Oryzavirus	Rice ragged stunt virus	E	rice ragged stunt virus	RRSV	Thai	RNA1: AF020334; RNA2: AF020335; RNA3: AF020336; RNA4: U66714; RNA5: U33633; RNA6: AF020337; RNA7: U66713; RNA8: L46682; RNA9: L38899; RNA10: U66712	RNA1: NC_003749; RNA2: NC_003750; RNA3: NC_003751; RNA4: NC_003771; RNA5: NC_003759; RNA6: NC_003752; RNA7: NC_003770; RNA8: NC_003758; RNA9: NC_003757; RNA10: NC_003769	Complete genome	dsRNA	invertebrates, plants	NC_003771	NP_620541.1	1-1255	1-1255	True
752	1	Riboviria	Orthornavirae	Duplornaviricota	Vidaverviricetes	Mindivirales	Cystoviridae	Cystovirus	Cystovirus phi13	E	Pseudomonas phage phi13	phi13		L: AF261668; M: AF261667; S: AF261666	L: NC_004172; M: NC_004171; S: NC_004170	Complete genome	dsRNA	bacteria	NC_004172	NP_690817.1	1-713	42-713	True
934	1	Riboviria	Orthornavirae	Kitrinoviricota	Alsuviricetes	Hepelivirales	Alphatetraviridae	Betatetravirus	Nudaurelia capensis beta virus	E	Nudaurelia capensis beta virus	NcBV		AF102884	NC_001990	Complete genome	ssRNA(+)	invertebrates	NC_001990	NP_048059.1	1-1925	852-1287	False
763	1	Riboviria	Orthornavirae	Kitrinoviricota	Alsuviricetes	Hepelivirales	Alphatetraviridae	Omegatetravirus	Helicoverpa armigera stunt virus	E	Helicoverpa armigera stunt virus	HaSV		RNA1: U18246; RNA2: L37299	RNA1: NC_001981; RNA2: NC_001982	Complete genome	ssRNA(+)	invertebrates	NC_001981	NP_049235.1	1-1704	745-1351	False
31	1	Riboviria	Orthornavirae	Kitrinoviricota	Alsuviricetes	Hepelivirales	Benyviridae	Benyvirus	Beet necrotic yellow vein virus	E	beet necrotic yellow vein virus	BNYVV	S	RNA1: D84410; RNA2: D84411; RNA3: D84412; RNA4: D84413; RNA5: D63936	RNA1: NC_003514; RNA2: NC_003515; RNA3: NC_003516; RNA4: NC_003517; RNA5: NC_003513	Complete genome	ssRNA(+)	plants	NC_003514	NP_705701.1	1-568	12-528	False
451	1	Riboviria	Orthornavirae	Kitrinoviricota	Alsuviricetes	Hepelivirales	Hepeviridae	Avihepevirus	Avihepevirus egretti	E	little egret hepatitis E virus	LEHEV	kocsag02/2014/HUN	KX589065		Complete genome	ssRNA(+)	vertebrates	KX589065	APA34844.1	919-1517	919-1517	True
4	1	Riboviria	Orthornavirae	Kitrinoviricota	Alsuviricetes	Hepelivirales	Hepeviridae	Chirohepevirus	Chirohepevirus desmodi	E	Desmodus bat hepatitis E virus	DBaHEV	DesRot/Peru/API17_F_DrHEV	MW249011		Complete genome	ssRNA(+)	vertebrates	MW249011	QTE76057.1	970-1562	990-1562	True
342	1	Riboviria	Orthornavirae	Kitrinoviricota	Alsuviricetes	Hepelivirales	Hepeviridae	Paslahepevirus	Paslahepevirus balayani	E	human hepatitis E virus genotype 1a	HEV	Burma	M73218		Complete coding genome	ssRNA(+)	vertebrates	M73218	AAA45734.1	1093-1693	1113-1693	True
965	1	Riboviria	Orthornavirae	Kitrinoviricota	Alsuviricetes	Hepelivirales	Hepeviridae	Rocahepevirus	Rocahepevirus ratti	E	rat hepatitis E virus	RHEV	R63	GU345042	NC_038504	Complete genome	ssRNA(+)	vertebrates	NC_038504	YP_009506650.1	1040-1636	1060-1636	True
170	1	Riboviria	Orthornavirae	Kitrinoviricota	Alsuviricetes	Hepelivirales	Hepeviridae	Piscihepevirus	Piscihepevirus heenan	E	cutthroat trout virus	CTV	Heenan88	HQ731075	NC_015521	Complete genome	ssRNA(+)	vertebrates	NC_015521	YP_004464929.1	1-484	21-481	True
983	1	Riboviria	Orthornavirae	Kitrinoviricota	Alsuviricetes	Hepelivirales	Matonaviridae	Rubivirus	Rubivirus strelense	E	Erustrela virus		Donkey/19_041-1/2019/Germany	MN552442		Complete genome	ssRNA(+)	vertebrates	MN552442	QKO01648.1	1321-1921	1371-1907	False
856	1	Riboviria	Orthornavirae	Kitrinoviricota	Alsuviricetes	Martellivirales	Bromoviridae	Alfamovirus	Alfalfa mosaic virus	E	alfalfa mosaic virus	AMV	425 Leiden	RNA1: L00163; RNA2: X01572; RNA3: K02703	RNA1: NC_001495; RNA2: NC_002024; RNA3: NC_002025	Complete genome	ssRNA(+)	plants	NC_002024	YP_053235.1	101-790	278-762	True
984	1	Riboviria	Orthornavirae	Kitrinoviricota	Alsuviricetes	Martellivirales	Bromoviridae	Anulavirus	Anulavirus GLPV	E	grapevine line pattern virus	GLPV	Baco22A	RNA1: MT319109; RNA2: MT319110; RNA3: MT319111		Complete genome	ssRNA(+)	plants	MT319110	QKI29190.1	1-679	26-657	False
985	1	Riboviria	Orthornavirae	Kitrinoviricota	Alsuviricetes	Martellivirales	Bromoviridae	Bromovirus	Bromovirus SVS	E	Sambucus virus S	SVS	B15	RNA1: MF688613; RNA2: MF688614; RNA3: MF688615	RNA1: NC_040390; RNA2: NC_040389; RNA3: NC_040391	Complete genome	ssRNA(+)	plants	NC_040389	YP_009551509.1	1-814	80-814	False
702	1	Riboviria	Orthornavirae	Kitrinoviricota	Alsuviricetes	Martellivirales	Bromoviridae	Cucumovirus	Cucumber mosaic virus	E	cucumber mosaic virus	CMV	Fny	RNA1: D00356; RNA2: D00355; RNA3: D10538	RNA1: NC_002034; RNA2: NC_002035; RNA3: NC_001440	Complete genome	ssRNA(+)	plants	NC_002035	NP_049324.1	1-857	109-748	False
581	1	Riboviria	Orthornavirae	Kitrinoviricota	Alsuviricetes	Martellivirales	Bromoviridae	Ilarvirus	Lilac leaf chlorosis virus	E	lilac leaf chlorosis virus	LLCV	Varga	RNA1: HE572565; RNA2: FN669168; RNA3: FN669169	RNA1: NC_025477; RNA2: NC_025478; RNA3: NC_025481	Complete genome	ssRNA(+)	plants	NC_025478	YP_009104368.1	1-807	288-778	True
901	1	Riboviria	Orthornavirae	Kitrinoviricota	Alsuviricetes	Martellivirales	Closteroviridae	Ampelovirus	Grapevine leafroll-associated virus 1	E	grapevine leafroll-associated virus 1	GLRaV1	1050	JQ023131	NC_016509	Complete genome	ssRNA(+)	plants	NC_016509	YP_004940642.1	1-517	24-502	True
334	1	Riboviria	Orthornavirae	Kitrinoviricota	Alsuviricetes	Martellivirales	Closteroviridae	Bluvavirus	Blueberry virus A	E	blueberry virus a	BVA	Iwate/2012	AB733585	NC_018519	Complete genome	ssRNA(+)	plants	NC_018519	YP_006638806.1	1-526	1-417	True
764	1	Riboviria	Orthornavirae	Kitrinoviricota	Alsuviricetes	Martellivirales	Closteroviridae	Closterovirus	Mint virus 1	E	mint virus 1	MV1	NCGR MEN 454.004	AY792620	NC_006944	Complete genome	ssRNA(+)	plants	NC_006944	YP_224091.1	1-459	1-459	True
591	1	Riboviria	Orthornavirae	Kitrinoviricota	Alsuviricetes	Martellivirales	Closteroviridae	Crinivirus	Sweet potato chlorotic stunt virus	E	sweet potato chlorotic stunt virus	SPCSV	EA	RNA1: AJ428554; RNA2: AJ428555	RNA1: NC_004123; RNA2: NC_004124	Complete genome	ssRNA(+)	plants	NC_004123	NP_733939.1	1-505	1-505	True
530	1	Riboviria	Orthornavirae	Kitrinoviricota	Alsuviricetes	Martellivirales	Closteroviridae	Menthavirus	Mint vein banding-associated virus	E	mint vein banding-associated virus	MVBaV	NCGR MEN 454	KJ572575	NC_038420	Partial genome	ssRNA(+)	plants	NC_038420	YP_009506336.1	1-520	18-498	True
703	1	Riboviria	Orthornavirae	Kitrinoviricota	Alsuviricetes	Martellivirales	Closteroviridae	Olivavirus	Persimmon virus B	E	persimmon virus b	PeBV1	variant 1	AB923924	NC_025967	Complete genome	ssRNA(+)	plants	NC_025967	YP_009112883.1	1-515	4-414	True
905	1	Riboviria	Orthornavirae	Kitrinoviricota	Alsuviricetes	Martellivirales	Closteroviridae	Velarivirus	Grapevine leafroll-associated virus 7	E	grapevine leafroll-associated virus 7	GLRaV7	AA42	HE588185	NC_016436	Complete genome	ssRNA(+)	plants	NC_016436	YP_004935919.1	1-505	16-505	True
634	1	Riboviria	Orthornavirae	Kitrinoviricota	Alsuviricetes	Martellivirales	Endornaviridae	Alphaendornavirus	Agaricus bisporus alphaendornavirus 1	E	Agaricus bisporus endornavirus 1	AbEV1	2990	KY357509	NC_055468	Complete genome	ssRNA(+)	fungi	NC_055468	YP_010086750.1	3607-4209	3716-4209	True
432	1	Riboviria	Orthornavirae	Kitrinoviricota	Alsuviricetes	Martellivirales	Endornaviridae	Betaendornavirus	Tuber aestivum betaendornavirus	E	Tuber aestivum endornavirus	TaEV	Jaszag	HQ380014	NC_014904	Complete genome	ssRNA(+)	fungi	NC_014904	YP_004123950.1	1804-3217	2647-3170	False
382	1	Riboviria	Orthornavirae	Kitrinoviricota	Alsuviricetes	Martellivirales	Kitaviridae	Blunervirus	Blunervirus vaccinii	E	blueberry necrotic ring blotch virus	BNRBV	Georgia	RNA1: JN651148; RNA2: JN651149; RNA3: JN651150; RNA4: JN651151	RNA1: NC_016084; RNA2: NC_016085; RNA3: NC_016086; RNA4: NC_016087	Complete genome	ssRNA(+)	plants	NC_016085	YP_004901701.1	1-1144	656-1138	True
394	1	Riboviria	Orthornavirae	Kitrinoviricota	Alsuviricetes	Martellivirales	Kitaviridae	Cilevirus	Cilevirus australis	E	Ligustrum leprosis virus	LigLV	Cdb1	RNA1: OK626451; RNA2: OK626452		Complete genome	ssRNA(+)	plants	OK626451	UNH55562.1	1-2525	2034-2509	True
63	1	Riboviria	Orthornavirae	Kitrinoviricota	Alsuviricetes	Martellivirales	Kitaviridae	Higrevirus	Higrevirus waimanalo	E	Hibiscus green spot virus 2	HGSV2	WAI 1/1	RNA1: HQ852052; RNA2: HQ852053; RNA3: HQ852054	RNA1: NC_016141; RNA2: NC_016143; RNA3: NC_016142	Complete genome	ssRNA(+)	plants	NC_016141	YP_004928118.1	2092-2645	2156-2638	True
846	1	Riboviria	Orthornavirae	Kitrinoviricota	Alsuviricetes	Martellivirales	Mayoviridae	Idaeovirus	Idaeovirus ligustri	E	privet leaf blotch-associated virus	PrLBaV		RNA1: LT221868; RNA2: LT221869	RNA1: NC_031341; RNA2: NC_031342	Complete genome	ssRNA(+)	plants	NC_031341	YP_009305430.1	1154-1738	1251-1728	True
302	1	Riboviria	Orthornavirae	Kitrinoviricota	Alsuviricetes	Martellivirales	Mayoviridae	Pteridovirus	Pteridovirus filicis	E	Japanese holly fern mottle virus	JHFMoV	DI	RNA1: FJ907327; RNA2: FJ907328	RNA1: NC_013133; RNA2: NC_013134	Complete genome	ssRNA(+)	plants	NC_013133	YP_003126903.1	1312-1909	1407-1878	True
878	1	Riboviria	Orthornavirae	Kitrinoviricota	Alsuviricetes	Martellivirales	Togaviridae	Alphavirus	Mucambo virus	E	Mucambo virus; Venezuelan equine encephalitis virus IIIA	MUCV; VEEV-IIIA	Mucambo BeAn 8	AF075253	NC_038672	Complete genome	ssRNA(+)	invertebrates, vertebrates	NC_038672	YP_009509026.1	1-607	20-607	True
355	1	Riboviria	Orthornavirae	Kitrinoviricota	Alsuviricetes	Martellivirales	Virgaviridae	Furovirus	Japanese soil-borne wheat mosaic virus	E	Japanese soil-borne wheat mosaic virus	JSBWMV	JT	RNA1: AB033689; RNA2: AB033690	RNA1: NC_038850; RNA2: NC_038851	Complete genome	ssRNA(+)	plants	NC_038850	YP_009508078.1	1-507	14-500	True
916	1	Riboviria	Orthornavirae	Kitrinoviricota	Alsuviricetes	Martellivirales	Virgaviridae	Goravirus	Gentian ovary ringspot virus	E	gentian ovary ringspot virus	GORV	S	RNA1: AB976029; RNA2: AB976030	RNA1: NC_024501; RNA2: NC_024502	Complete genome	ssRNA(+)	plants	NC_024501	YP_009047252.1	1-477	1-477	True
194	1	Riboviria	Orthornavirae	Kitrinoviricota	Alsuviricetes	Martellivirales	Virgaviridae	Hordeivirus	Barley stripe mosaic virus	E	barley stripe mosaic virus	BSMV	Type strain	RNA1: J04342; RNA2: X03854; RNA3: M16576	RNA1: NC_003469; RNA2: NC_003481; RNA3: NC_003478	Complete genome	ssRNA(+)	plants	NC_003478	NP_604481.1	1-771	279-763	True
719	1	Riboviria	Orthornavirae	Kitrinoviricota	Alsuviricetes	Martellivirales	Virgaviridae	Pecluvirus	Indian peanut clump virus	E	Indian peanut clump virus	IPCV	Hyderabad serotype	RNA1: X99149; RNA2: AF447397	RNA1: NC_004729; RNA2: NC_004730	Complete genome	ssRNA(+)	plants	NC_004729	NP_835282.1	1132-1657	1145-1650	True
986	1	Riboviria	Orthornavirae	Kitrinoviricota	Alsuviricetes	Martellivirales	Virgaviridae	Pomovirus	Potato mop-top virus	E	potato mop-top virus	PMTV	Swedish	RNA1: AJ238607; RNA2: AJ243719; RNA3: AJ277556	RNA1: NC_003723; RNA2: NC_003724; RNA3: NC_003725	Complete genome	ssRNA(+)	plants	NC_003723	NP_620436.1	1-1303	1140-1303	False
608	1	Riboviria	Orthornavirae	Kitrinoviricota	Alsuviricetes	Martellivirales	Virgaviridae	Tobamovirus	Turnip vein-clearing virus	E	turnip vein-clearing virus	TVCV	OSU	U03387	NC_001873	Complete genome	ssRNA(+)	plants	NC_001873	NP_046151.1	1-1601	943-1601	True
794	1	Riboviria	Orthornavirae	Kitrinoviricota	Alsuviricetes	Martellivirales	Virgaviridae	Tobravirus	Pepper ringspot virus	E	pepper ringspot virus	PepRSV	CAM	RNA1: L23972; RNA2: X03241	RNA1: NC_003669; RNA2: NC_003670	Complete genome	ssRNA(+)	plants	NC_003669	NP_620033.1	996-1698	1016-1698	True
273	1	Riboviria	Orthornavirae	Kitrinoviricota	Alsuviricetes	Tymovirales	Alphaflexiviridae	Allexivirus	Garlic virus B	E	garlic virus B	GarVB	Mesi 13	KM379144	NC_025789	Complete genome	ssRNA(+)	plants	NC_025789	YP_009110668.1	1001-1531	1011-1438	True
433	1	Riboviria	Orthornavirae	Kitrinoviricota	Alsuviricetes	Tymovirales	Alphaflexiviridae	Botrexvirus	Botrytis virus X	E	botrytis virus X	BotVX	Howitt	AY055762	NC_005132	Complete genome	ssRNA(+)	fungi	NC_005132	NP_932306.1	1-1413	854-1345	True
876	1	Riboviria	Orthornavirae	Kitrinoviricota	Alsuviricetes	Tymovirales	Alphaflexiviridae	Lolavirus	Lolium latent virus	E	lolium latent virus	LoLV	US1	EU489641	NC_010434	Complete genome	ssRNA(+)	plants	NC_010434	YP_001718499.1	1-1729	1193-1700	True
156	1	Riboviria	Orthornavirae	Kitrinoviricota	Alsuviricetes	Tymovirales	Alphaflexiviridae	Platypuvirus	Donkey orchid symptomless virus	E	donkey orchid symptomless virus	DOSV	Mariginiup11	KC923234	NC_022894	Complete genome	ssRNA(+)	plants	NC_022894	YP_008828152.1	1-1396	839-1329	False
867	1	Riboviria	Orthornavirae	Kitrinoviricota	Alsuviricetes	Tymovirales	Alphaflexiviridae	Potexvirus	Ambrosia asymptomatic virus 1	E	Ambrosia asymptomatic virus 1	AAV1		KF421905	NC_055542	Complete genome	ssRNA(+)	plants	NC_055542	YP_010087332.1	1121-1592	1165-1592	True
516	1	Riboviria	Orthornavirae	Kitrinoviricota	Alsuviricetes	Tymovirales	Alphaflexiviridae	Sclerodarnavirus	Sclerotinia sclerotiorum debilitation-associated RNA virus	E	Sclerotinia sclerotiorum debilitation-associated RNA virus	SsDRV	China	AY147260	NC_007415	Complete genome	ssRNA(+)	fungi	NC_007415	YP_325662.1	1-1700	1078-1578	False
445	1	Riboviria	Orthornavirae	Kitrinoviricota	Alsuviricetes	Tymovirales	Betaflexiviridae	Banmivirus	Banmivirus MoaBV	E	Musa ornata-associated banmivirus	MoaBV	ITC0528	OK721096		Complete coding genome	ssRNA(+)	plants	OK721096	UIK24036.1	1201-1738	1201-1738	True
453	1	Riboviria	Orthornavirae	Kitrinoviricota	Alsuviricetes	Tymovirales	Betaflexiviridae	Carlavirus	Cowpea mild mottle virus	E	cowpea mild mottle virus	CPMMV	Ghana	HQ184471	NC_014730	Complete genome	ssRNA(+)	plants	NC_014730	YP_004035878.1	1-1836	1286-1836	True
368	1	Riboviria	Orthornavirae	Kitrinoviricota	Alsuviricetes	Tymovirales	Betaflexiviridae	Foveavirus	Rubus canadensis virus 1	E	Rubus canadensis virus 1	RcV1	BM-01	JX277553	NC_019025	Complete genome	ssRNA(+)	plants	NC_019025	YP_006905861.1	1-2038	1489-2038	True
738	1	Riboviria	Orthornavirae	Kitrinoviricota	Alsuviricetes	Tymovirales	Betaflexiviridae	Robigovirus	African oil palm ringspot virus	E	african oil palm ringspot virus	AOPRV	Morales	AY072921	NC_012519	Complete genome	ssRNA(+)	plants	NC_012519	YP_002776347.1	1-1847	1289-1835	True
78	1	Riboviria	Orthornavirae	Kitrinoviricota	Alsuviricetes	Tymovirales	Betaflexiviridae	Sustrivirus	Sustrivirus SCSMaV	E	sugarcane striate mosaic-associated virus	SCSMaV	Thompson	AF315308	NC_003870	Complete genome	ssRNA(+)	plants	NC_003870	NP_624313.1	1-1937	1383-1937	True
404	1	Riboviria	Orthornavirae	Kitrinoviricota	Alsuviricetes	Tymovirales	Betaflexiviridae	Capillovirus	Apple stem grooving virus	E	apple stem grooving virus	ASGV		D14995	NC_001749	Complete genome	ssRNA(+)	plants	NC_001749	NP_044335.1	1003-1664	1023-1577	True
919	1	Riboviria	Orthornavirae	Kitrinoviricota	Alsuviricetes	Tymovirales	Betaflexiviridae	Chordovirus	Chordovirus LeCV1	E	lettuce chordovirus 1	LeCV1	JG1	MG208123	NC_040627	Complete genome	ssRNA(+)	plants	NC_040627	YP_009552711.1	1-1992	1434-1974	False
778	1	Riboviria	Orthornavirae	Kitrinoviricota	Alsuviricetes	Tymovirales	Betaflexiviridae	Citrivirus	Citrus leaf blotch virus	E	citrus leaf blotch virus	CLBV	SRA-153	AJ318061	NC_003877	Complete genome	ssRNA(+)	plants	NC_003877	NP_624333.1	1386-1962	1406-1962	True
943	1	Riboviria	Orthornavirae	Kitrinoviricota	Alsuviricetes	Tymovirales	Betaflexiviridae	Divavirus	Diuris virus B	E	diuris virus B	DVB	SW3.3	JX173277	NC_019030	Complete genome	ssRNA(+)	plants	NC_019030	YP_006908992.1	1-402	1-402	True
482	1	Riboviria	Orthornavirae	Kitrinoviricota	Alsuviricetes	Tymovirales	Betaflexiviridae	Prunevirus	Apricot vein clearing associated virus	E	apricot vein clearing associated virus	AVCAV	VC	HG008921	NC_023295	Complete genome	ssRNA(+)	plants	NC_023295	YP_008997790.1	1-1679	1123-1679	True
415	1	Riboviria	Orthornavirae	Kitrinoviricota	Alsuviricetes	Tymovirales	Betaflexiviridae	Ravavirus	Ribes americanum virus A	E	Ribes americanum virus A	RAVA	Oregon	MF166685	NC_040797	Complete genome	ssRNA(+)	plants	NC_040797	YP_009553496.1	1301-1826	1321-1808	True
153	1	Riboviria	Orthornavirae	Kitrinoviricota	Alsuviricetes	Tymovirales	Betaflexiviridae	Tepovirus	Potato virus T	E	potato virus T	PVT	Peru	EU835937	NC_011062	Complete genome	ssRNA(+)	plants	NC_011062	YP_002019748.1	1-1606	1042-1574	False
316	1	Riboviria	Orthornavirae	Kitrinoviricota	Alsuviricetes	Tymovirales	Betaflexiviridae	Trichovirus	Trichovirus PCLSV	E	peach chlorotic leaf spot virus	PCLSV	RP19-1	MH084695		Complete genome	ssRNA(+)	plants	MH084695	AYA62500.1	1241-1881	1297-1843	True
645	1	Riboviria	Orthornavirae	Kitrinoviricota	Alsuviricetes	Tymovirales	Betaflexiviridae	Vitivirus	Actinidia virus B	E	actinidia virus B	AVB	TP7-93B	JN427015	NC_016404	Complete genome	ssRNA(+)	plants	NC_016404	YP_004935358.1	1111-1707	1138-1678	True
17	1	Riboviria	Orthornavirae	Kitrinoviricota	Alsuviricetes	Tymovirales	Betaflexiviridae	Wamavirus	Watermelon virus A	E	watermelon virus A	WMA	KF15	KY363796	NC_034377	Complete genome	ssRNA(+)	plants	NC_034377	YP_009357235.1	1248-1826	1268-1826	False
21	1	Riboviria	Orthornavirae	Kitrinoviricota	Alsuviricetes	Tymovirales	Deltaflexiviridae	Deltaflexivirus	Soybean-associated deltaflexivirus 1	E	soybean leaf-associated mycoflexivirus 1	SaNSRV1	1	KT598226	NC_038979	Partial genome	ssRNA(+)	plants	NC_038979	YP_009508374.1	1501-2084	1651-2059	True
865	1	Riboviria	Orthornavirae	Kitrinoviricota	Alsuviricetes	Tymovirales	Gammaflexiviridae	Gammaflexivirus	Gammaflexivirus PaGFV-1	E	Pistacia-associated flexivirus 1	PaGFV-1	E97-14	MF375884		Complete genome	ssRNA(+)	fungi	MF375884	AVD68668.2	1-1899	1475-1881	True
449	1	Riboviria	Orthornavirae	Kitrinoviricota	Alsuviricetes	Tymovirales	Gammaflexiviridae	Mycoflexivirus	Botrytis virus F	E	botrytis virus F	BotVF	Howitt	AF238884	NC_002604	Complete genome	ssRNA(+)	fungi	NC_002604	NP_068549.1	1378-1896	1450-1884	True
502	1	Riboviria	Orthornavirae	Kitrinoviricota	Alsuviricetes	Tymovirales	Gammaflexiviridae	Xylavirus	Xylavirus EntGFV-2	E	Entoleuca gammaflexivirus 2	EntFFV-2	Pisle	MK605686		Complete genome	ssRNA(+)	fungi	MK605686	QDO72745.1	1-1915	1478-1880	True
308	1	Riboviria	Orthornavirae	Kitrinoviricota	Alsuviricetes	Tymovirales	Tymoviridae	Maculavirus	Maculavirus vitis	E	grapevine fleck virus	GFkV	MT48	AJ309022	NC_003347	Complete genome	ssRNA(+)	plants	NC_003347	NP_542612.1	1298-1949	1414-1893	True
279	1	Riboviria	Orthornavirae	Kitrinoviricota	Alsuviricetes	Tymovirales	Tymoviridae	Marafivirus	Marafivirus syrahense	E	grapevine Syrah virus 1	GSV1	Al Rwahnih	FJ436028	NC_012484	Complete genome	ssRNA(+)	plants	NC_012484	YP_002775440.1	1-601	38-527	True
801	1	Riboviria	Orthornavirae	Kitrinoviricota	Alsuviricetes	Tymovirales	Tymoviridae	Tymovirus	Tymovirus brassicae	E	turnip yellow mosaic virus	TYMV	Morch	X07441	NC_004063	Complete genome	ssRNA(+)	plants	NC_004063	NP_733819.1	1-585	42-523	True
305	1	Riboviria	Orthornavirae	Kitrinoviricota	Alsuviricetes	Tymovirales	Tymoviridae		Poinsettia mosaic virus	E	poinsettia mosaic virus	PMV	Bradel	AJ271595	NC_002164	Complete genome	ssRNA(+)	plants	NC_002164	NP_733998.1	1-574	26-505	True
833	1	Riboviria	Orthornavirae	Kitrinoviricota	Flasuviricetes	Amarillovirales	Flaviviridae	Hepacivirus	Hepacivirus rhabdomysis	E	rodent hepacivirus	RHV-I	3/RSA/2008	KC411806	NC_038428	Complete coding genome	ssRNA(+)	vertebrates	NC_038428	YP_009679033.1	1-586	1-546	True
506	1	Riboviria	Orthornavirae	Kitrinoviricota	Flasuviricetes	Amarillovirales	Flaviviridae	Orthoflavivirus	Orthoflavivirus nilense	E	West Nile virus	WNV	956	M12294	NC_001563	Complete genome	ssRNA(+)	invertebrates, vertebrates	NC_001563	NP_776022.1	1-905	1-905	True
568	1	Riboviria	Orthornavirae	Kitrinoviricota	Flasuviricetes	Amarillovirales	Flaviviridae	Pegivirus	Pegivirus neotomae	E	rodent pegivirus	RPbV	CC61	KC815311	NC_021154	Complete coding genome	ssRNA(+)	vertebrates	NC_021154	YP_007905983.1	1-567	1-532	True
436	1	Riboviria	Orthornavirae	Kitrinoviricota	Flasuviricetes	Amarillovirales	Flaviviridae	Pestivirus	Pestivirus ovis	E	Border disease virus	BDV	X818	AF037405	NC_003679	Complete genome	ssRNA(+)	vertebrates	NC_003679	NP_777545.1	1-718	13-672	True
366	1	Riboviria	Orthornavirae	Kitrinoviricota	Magsaviricetes	Nodamuvirales	Nodaviridae	Alphanodavirus	Boolarra virus	E	Boolarra virus	BoV		RNA1: AF329080; RNA2: X15960	RNA1: NC_004142; RNA2: NC_004145	Complete genome	ssRNA(+)	invertebrates	NC_004142	NP_689439.1	1-998	297-871	True
150	1	Riboviria	Orthornavirae	Kitrinoviricota	Magsaviricetes	Nodamuvirales	Nodaviridae	Betanodavirus	Barfin flounder nervous necrosis virus	E	barfin flounder nervous necrosis virus	BFNNV	BF93Hok	RNA1: EU826137; RNA2: EU826138		Complete genome	ssRNA(+)	vertebrates	EU826137	ACF36168.1	1-981	315-876	True
309	1	Riboviria	Orthornavirae	Kitrinoviricota	Magsaviricetes	Nodamuvirales	Sinhaliviridae	Sinaivirus	Lake Sinai virus 1	E	Lake Sinai virus 1	LSV1	BruceSD_T17E02	HQ871931		Complete genome	ssRNA(+)	invertebrates	HQ871931	AEH26193.1	1-672	183-649	True
914	1	Riboviria	Orthornavirae	Kitrinoviricota	Tolucaviricetes	Tolivirales	Carmotetraviridae	Alphacarmotetravirus	Providence virus	E	Providence virus	PrV	FLM1	GU991616	NC_014126	Complete genome	ssRNA(+)	invertebrates	NC_014126	YP_003620397.1	361-915	361-915	True
409	1	Riboviria	Orthornavirae	Kitrinoviricota	Tolucaviricetes	Tolivirales	Tombusviridae	Umbravirus	Umbravirus patriniae	E	Patrinia mild mottle virus	PaMMoV	Uiseong	MH922775	NC_055564	Complete genome	ssRNA(+)	plants	NC_055564	YP_010087617.1	1-877	231-807	True
624	1	Riboviria	Orthornavirae	Kitrinoviricota	Tolucaviricetes	Tolivirales	Tombusviridae	Alphacarmovirus	Alphacarmovirus adonis	E	Adonis mosaic virus	AdMV	HSP-2	LC171345	NC_040794	Complete genome	ssRNA(+)	plants	NC_040794	YP_009553479.2	248-768	248-768	True
125	1	Riboviria	Orthornavirae	Kitrinoviricota	Tolucaviricetes	Tolivirales	Tombusviridae	Alphanecrovirus	Alphanecrovirus oleae	E	olive latent virus 1	OLV1	citrus	X85989	NC_001721	Complete genome	ssRNA(+)	plants	NC_001721	NP_043907.1	203-723	203-702	True
864	1	Riboviria	Orthornavirae	Kitrinoviricota	Tolucaviricetes	Tolivirales	Tombusviridae	Aureusvirus	Aureusvirus dioscoreae	E	yam spherical virus	YSV	DSMZ-PV0517	KF482072	NC_022895	Complete genome	ssRNA(+)	plants	NC_022895	YP_008828157.1	224-738	224-738	True
188	1	Riboviria	Orthornavirae	Kitrinoviricota	Tolucaviricetes	Tolivirales	Tombusviridae	Avenavirus	Avenavirus avenae	E	oat chlorotic stunt virus	OCSV	Llanwern	X83964	NC_003633	Complete genome	ssRNA	plants	NC_003633	NP_619751.1	214-752	214-733	False
960	1	Riboviria	Orthornavirae	Kitrinoviricota	Tolucaviricetes	Tolivirales	Tombusviridae	Betacarmovirus	Betacarmovirus hibisci	E	hibiscus chlorotic ringspot virus	HCRSV	Singapore	X86448	NC_003608	Complete genome	ssRNA(+)	plants	NC_003608	NP_619671.1	216-735	216-735	True
840	1	Riboviria	Orthornavirae	Kitrinoviricota	Tolucaviricetes	Tolivirales	Tombusviridae	Betanecrovirus	Betanecrovirus porri	E	leek white stripe virus	LWSV		X94560	NC_001822	Complete genome	ssRNA(+)	plants	NC_001822	NP_044740.1	208-727	208-711	True
515	1	Riboviria	Orthornavirae	Kitrinoviricota	Tolucaviricetes	Tolivirales	Tombusviridae	Gallantivirus	Gallantivirus galinsogae	E	galinsoga mosaic virus	GaMV		Y13463	NC_001818	Complete genome	ssRNA(+)	plants	NC_001818	NP_044732.1	211-729	212-711	True
254	1	Riboviria	Orthornavirae	Kitrinoviricota	Tolucaviricetes	Tolivirales	Tombusviridae	Gammacarmovirus	Gammacarmovirus vignae	E	cowpea mottle virus	CPMV	ATCC-PV-955	U20976	NC_003535	Complete genome	ssRNA(+)	plants	NC_003535	NP_619521.1	228-742	228-729	True
373	1	Riboviria	Orthornavirae	Kitrinoviricota	Tolucaviricetes	Tolivirales	Tombusviridae	Macanavirus	Macanavirus furcraeae	E	furcraea necrotic streak virus	FNSV	Cauca	FJ768020	NC_020469	Complete genome	ssRNA(+)	plants	NC_020469	YP_007517174.1	243-762	243-762	True
690	1	Riboviria	Orthornavirae	Kitrinoviricota	Tolucaviricetes	Tolivirales	Tombusviridae	Machlomovirus	Machlomovirus zeae	E	maize chlorotic mottle virus	MCMV	KS1	X14736	NC_003627	Complete genome	ssRNA(+)	plants	NC_003627	NP_619718.1	440-965	440-965	True
882	1	Riboviria	Orthornavirae	Kitrinoviricota	Tolucaviricetes	Tolivirales	Tombusviridae	Panicovirus	Panicovirus paspali	E	thin paspalum asymptomatic virus	TPAV	05TGP00369	JX848617	NC_021705	Complete genome	ssRNA(+)	plants	NC_021705	YP_008219057.1	382-947	382-920	True
296	1	Riboviria	Orthornavirae	Kitrinoviricota	Tolucaviricetes	Tolivirales	Tombusviridae	Pelarspovirus	Pelarspovirus jasmini	E	jasmine virus H	JaVH	Fujian	KX897157	NC_055545	Complete genome	ssRNA(+)	plants	NC_055545	YP_010087346.1	1-766	116-749	True
973	1	Riboviria	Orthornavirae	Kitrinoviricota	Tolucaviricetes	Tolivirales	Tombusviridae	Tombusvirus	Tombusvirus moroccoense	E	Moroccan pepper virus	MPV	PM75	JX197071	NC_020073	Complete genome	ssRNA(+)	plants	NC_020073	YP_009037606.1	1-817	136-799	False
218	1	Riboviria	Orthornavirae	Kitrinoviricota	Tolucaviricetes	Tolivirales	Tombusviridae	Tralespevirus	Tralespevirus gompholobii	E	Gompholobium virus A	GomVA	Monadnocks	KX184304	NC_030742	Complete coding genome	ssRNA(+)	plants	NC_030742	YP_009270620.1	1-777	117-760	True
262	1	Riboviria	Orthornavirae	Kitrinoviricota	Tolucaviricetes	Tolivirales	Tombusviridae	Zeavirus	Zeavirus zeae	E	maize necrotic streak virus	MNeSV	Arizona	AF266518	NC_007729	Complete genome	ssRNA(+)	plants	NC_007729	YP_459920.2	269-788	269-788	True
646	1	Riboviria	Orthornavirae	Kitrinoviricota	Tolucaviricetes	Tolivirales	Tombusviridae	Dianthovirus	Dianthovirus trifolii	E	red clover necrotic mosaic virus	RCNMV	Australia	RNA1: J04357; RNA2: X08021	RNA1: NC_003756; RNA2: NC_003775	Complete genome	ssRNA(+)	plants	NC_003756	NP_620523.2	1-767	119-748	False
812	1	Riboviria	Orthornavirae	Kitrinoviricota	Tolucaviricetes	Tolivirales	Tombusviridae	Luteovirus	Luteovirus phaseoli	E	bean leafroll virus	BLRV	Domier	AF441393	NC_003369	Complete genome	ssRNA(+)	plants	NC_003369	NP_563609.1	1-901	298-867	True
215	1	Riboviria	Orthornavirae	Lenarviricota	Amabiliviricetes	Wolframvirales	Narnaviridae	Narnavirus	Saccharomyces 20S RNA narnavirus	E	Saccharomyces 20S RNA narnavirus	ScNV20S	37-4C	AF039063	NC_004051	Complete genome	ssRNA(+)	fungi	NC_004051	NP_660178.1	1-829	72-705	True
987	1	Riboviria	Orthornavirae	Lenarviricota	Howeltoviricetes	Cryppavirales	Mitoviridae	Duamitovirus	Duamitovirus gima4	E	Gigaspora margarita mitovirus 4	GmMV4	BEG34	MG256176	NC_040560	Complete coding genome	ssRNA(+)	fungi	NC_040560	YP_009551961.1	1-1008	323-772	False
988	1	Riboviria	Orthornavirae	Lenarviricota	Howeltoviricetes	Cryppavirales	Mitoviridae	Kvaramitovirus	Kvaramitovirus opno7	E	Ophiostoma mitovirus 7	OnuMV7	93-1224	KF031943		Complete genome	ssRNA(+)	fungi	KF031943	AGT55877.1	1-721	39-542	False
513	1	Riboviria	Orthornavirae	Lenarviricota	Howeltoviricetes	Cryppavirales	Mitoviridae	Triamitovirus	Triamitovirus rhor1	E	Rhizoctonia oryzae-sativae mitovirus 1	RoMV1	89-1	KU057949	NC_029991	Complete genome	ssRNA(+)	fungi	NC_029991	YP_009249807.1	1-820	47-700	True
479	1	Riboviria	Orthornavirae	Lenarviricota	Howeltoviricetes	Cryppavirales	Mitoviridae	Unuamitovirus	Unuamitovirus enmu7	E	Entomophthora muscae mitovirus 7	EnmuMV7	KVL-14-117	MK682519		Complete coding genome	ssRNA(+)	fungi	MK682519	QCF24451.1	1-701	1-693	False
371	1	Riboviria	Orthornavirae	Lenarviricota	Leviviricetes	Norzivirales	Atkinsviridae	Andhevirus	Andhevirus chorohabitans	E	ssRNA phage Gephyllon.2_13			BK013421		Complete coding genome	ssRNA(+)	bacteria	BK013421	DAD50068.1	1-598	1-598	True
947	1	Riboviria	Orthornavirae	Lenarviricota	Leviviricetes	Norzivirales	Atkinsviridae	Apihcavirus	Apihcavirus arvenecus	E	ssRNA phage Gerhypos.2_20			BK013498		Complete coding genome	ssRNA(+)	bacteria	BK013498	DAD50340.1	1-593	1-593	True
525	1	Riboviria	Orthornavirae	Lenarviricota	Leviviricetes	Norzivirales	Atkinsviridae	Arihsbuvirus	Arihsbuvirus caenadaptatum	E	ssRNA phage SRR7976299_3			BK013713		Complete coding genome	ssRNA(+)	bacteria	BK013713	DAD51082.1	1-566	1-566	True
185	1	Riboviria	Orthornavirae	Lenarviricota	Leviviricetes	Norzivirales	Atkinsviridae	Bahdevuvirus	Bahdevuvirus limadaptatum	E	ssRNA phage SRR5466725_3			BK014098		Complete coding genome	ssRNA(+)	bacteria	BK014098	DAD52422.1	1-555	1-555	True
504	1	Riboviria	Orthornavirae	Lenarviricota	Leviviricetes	Norzivirales	Atkinsviridae	Bilifuvirus	Bilifuvirus defluviicola	E	ssRNA phage ESE020			BK013375		Complete coding genome	ssRNA(+)	bacteria	BK013375	DAD49904.1	1-565	1-565	True
559	1	Riboviria	Orthornavirae	Lenarviricota	Leviviricetes	Norzivirales	Atkinsviridae	Blinduvirus	Blinduvirus asiadaptatum	E	ssRNA phage SRR5466728_1			BK014110		Complete coding genome	ssRNA(+)	bacteria	BK014110	DAD52462.1	1-598	2-552	True
860	1	Riboviria	Orthornavirae	Lenarviricota	Leviviricetes	Norzivirales	Atkinsviridae	Cahtebovirus	Cahtebovirus humivicinum	E	ssRNA phage Gephyllon.4_5			BK013539		Complete coding genome	ssRNA(+)	bacteria	BK013539	DAD50490.1	1-578	1-578	True
736	1	Riboviria	Orthornavirae	Lenarviricota	Leviviricetes	Norzivirales	Atkinsviridae	Chinihovirus	Chinihovirus lutihabitans	E	ssRNA phage SRR7976301_2			BK013727		Complete coding genome	ssRNA(+)	bacteria	BK013727	DAD51126.1	1-528	1-528	True
820	1	Riboviria	Orthornavirae	Lenarviricota	Leviviricetes	Norzivirales	Atkinsviridae	Chounavirus	Chounavirus chorenecus	E	ssRNA phage Gerhypos.2_38			BK013545		Complete coding genome	ssRNA(+)	bacteria	BK013545	DAD50512.1	1-650	60-650	True
826	1	Riboviria	Orthornavirae	Lenarviricota	Leviviricetes	Norzivirales	Atkinsviridae	Cihsnivirus	Cihsnivirus pelenecus	E	ssRNA phage SRR6254353_1			BK014136		Complete coding genome	ssRNA(+)	bacteria	BK014136	DAD52547.1	1-590	3-527	False
694	1	Riboviria	Orthornavirae	Lenarviricota	Leviviricetes	Norzivirales	Atkinsviridae	Diydovirus	Diydovirus borborovicinum	E	ssRNA phage SRR6960509_2			BK014140		Complete coding genome	ssRNA(+)	bacteria	BK014140	DAD52561.1	1-589	1-589	True
730	1	Riboviria	Orthornavirae	Lenarviricota	Leviviricetes	Norzivirales	Atkinsviridae	Dugnivirus	Dugnivirus solivivens	E	ssRNA phage Gephyllon.3_17			BK013469		Complete coding genome	ssRNA(+)	bacteria	BK013469	DAD50240.1	1-552	1-552	True
434	1	Riboviria	Orthornavirae	Lenarviricota	Leviviricetes	Norzivirales	Atkinsviridae	Firunevirus	Firunevirus limicola	E	ssRNA phage SRR5467090_1			BK013653		Complete coding genome	ssRNA(+)	bacteria	BK013653	DAD50880.1	1-570	1-570	True
253	1	Riboviria	Orthornavirae	Lenarviricota	Leviviricetes	Norzivirales	Atkinsviridae	Gohshovirus	Gohshovirus asiadaptatum	E	ssRNA phage SRR7976356_4			BK013760		Complete coding genome	ssRNA(+)	bacteria	BK013760	DAD51230.1	1-606	1-606	True
13	1	Riboviria	Orthornavirae	Lenarviricota	Leviviricetes	Norzivirales	Atkinsviridae	Hehspivirus	Hehspivirus edaphadaptatum	E	ssRNA phage Zoerhiza.4_1			BK013448		Complete coding genome	ssRNA(+)	bacteria	BK013448	DAD50163.1	1-581	2-557	True
109	1	Riboviria	Orthornavirae	Lenarviricota	Leviviricetes	Norzivirales	Atkinsviridae	Helacdivirus	Helacdivirus borborovicinum	E	ssRNA phage SRR6050738_1			BK013574		Complete coding genome	ssRNA(+)	bacteria	BK013574	DAD50613.1	1-567	1-567	True
676	1	Riboviria	Orthornavirae	Lenarviricota	Leviviricetes	Norzivirales	Atkinsviridae	Hirvovirus	Hirvovirus caenivicinum	E	ssRNA phage SRR7976310_1			BK013728		Complete coding genome	ssRNA(+)	bacteria	BK013728	DAD51130.1	1-597	1-597	True
461	1	Riboviria	Orthornavirae	Lenarviricota	Leviviricetes	Norzivirales	Atkinsviridae	Huhmpluvirus	Huhmpluvirus limenecus	E	ssRNA phage SRR5466728_2			BK014112		Complete coding genome	ssRNA(+)	bacteria	BK014112	DAD52468.1	1-548	2-441	True
798	1	Riboviria	Orthornavirae	Lenarviricota	Leviviricetes	Norzivirales	Atkinsviridae	Huleruivirus	Huleruivirus geocola	E	ssRNA phage Gerhypos.2_18			BK013524		Complete coding genome	ssRNA(+)	bacteria	BK013524	DAD50438.1	1-582	1-582	True
744	1	Riboviria	Orthornavirae	Lenarviricota	Leviviricetes	Norzivirales	Atkinsviridae	Hysdruvirus	Hysdruvirus telluradaptatum	E	ssRNA phage Esthiorhiza.3_13			BK013934		Complete coding genome	ssRNA(+)	bacteria	BK013934	DAD51845.1	1-578	1-578	True
243	1	Riboviria	Orthornavirae	Lenarviricota	Leviviricetes	Norzivirales	Atkinsviridae	Ichonovirus	Ichonovirus limivicinum	E	ssRNA phage SRR7976357_3			BK013768		Complete coding genome	ssRNA(+)	bacteria	BK013768	DAD51257.1	1-548	1-548	True
850	1	Riboviria	Orthornavirae	Lenarviricota	Leviviricetes	Norzivirales	Atkinsviridae	Ipivevirus	Ipivevirus pelenecus	E	ssRNA phage SRR6960509_1			BK013684		Complete coding genome	ssRNA(+)	bacteria	BK013684	DAD50988.1	1-607	1-607	True
742	1	Riboviria	Orthornavirae	Lenarviricota	Leviviricetes	Norzivirales	Atkinsviridae	Isoihlovirus	Isoihlovirus terrihabitans	E	ssRNA phage Zoerhiza.1_9			BK013420		Complete coding genome	ssRNA(+)	bacteria	BK013420	DAD50065.1	1-545	1-545	True
312	1	Riboviria	Orthornavirae	Lenarviricota	Leviviricetes	Norzivirales	Atkinsviridae	Kempsvovirus	Kempsvovirus caenivivens	E	ssRNA phage SRR5466337_1			BK014081		Complete coding genome	ssRNA(+)	bacteria	BK014081	DAD52360.1	1-571	1-571	True
766	1	Riboviria	Orthornavirae	Lenarviricota	Leviviricetes	Norzivirales	Atkinsviridae	Kihrivirus	Kihrivirus limicola	E	ssRNA phage SRR6960803_3			BK013609		Complete coding genome	ssRNA(+)	bacteria	BK013609	DAD50726.1	1-571	1-571	True
535	1	Riboviria	Orthornavirae	Lenarviricota	Leviviricetes	Norzivirales	Atkinsviridae	Kimihcavirus	Kimihcavirus limivivens	E	ssRNA phage SRR7976356_3			BK014211		Complete coding genome	ssRNA(+)	bacteria	BK014211	DAD52806.1	1-608	3-565	True
132	1	Riboviria	Orthornavirae	Lenarviricota	Leviviricetes	Norzivirales	Atkinsviridae	Kudohovirus	Kudohovirus pelocola	E	ssRNA phage SRR7976326_2			BK013755		Complete coding genome	ssRNA(+)	bacteria	BK013755	DAD51215.1	1-579	2-529	True
361	1	Riboviria	Orthornavirae	Lenarviricota	Leviviricetes	Norzivirales	Atkinsviridae	Kuhfotivirus	Kuhfotivirus pelohabitans	E	ssRNA phage SRR5467139_1			BK014129		Complete coding genome	ssRNA(+)	bacteria	BK014129	DAD52522.1	1-536	3-447	True
314	1	Riboviria	Orthornavirae	Lenarviricota	Leviviricetes	Norzivirales	Atkinsviridae	Lahcomavirus	Lahcomavirus asienecus	E	ssRNA phage SRR5467091_2			BK014123		Complete coding genome	ssRNA(+)	bacteria	BK014123	DAD52503.1	1-606	1-606	True
917	1	Riboviria	Orthornavirae	Lenarviricota	Leviviricetes	Norzivirales	Atkinsviridae	Lehptevirus	Lehptevirus asiovivens	E	ssRNA phage SRR6960551_2			BK013695		Complete coding genome	ssRNA(+)	bacteria	BK013695	DAD51024.1	1-535	1-535	True
192	1	Riboviria	Orthornavirae	Lenarviricota	Leviviricetes	Norzivirales	Atkinsviridae	Lobdovirus	Lobdovirus chorovivens	E	ssRNA phage Gephyllon.2_11			BK013840		Complete coding genome	ssRNA(+)	bacteria	BK013840	DAD51515.1	1-520	1-520	True
47	1	Riboviria	Orthornavirae	Lenarviricota	Leviviricetes	Norzivirales	Atkinsviridae	Madisduvirus	Madisduvirus caenivivens	E	ssRNA phage SRR7976299_1			BK013711		Complete coding genome	ssRNA(+)	bacteria	BK013711	DAD51075.1	1-610	1-610	True
229	1	Riboviria	Orthornavirae	Lenarviricota	Leviviricetes	Norzivirales	Atkinsviridae	Mitdiwavirus	Mitdiwavirus asiocola	E	ssRNA phage SRR7976299_2			BK014171		Complete coding genome	ssRNA(+)	bacteria	BK014171	DAD52667.1	1-544	1-544	True
762	1	Riboviria	Orthornavirae	Lenarviricota	Leviviricetes	Norzivirales	Atkinsviridae	Moloevirus	Moloevirus chthonenecus	E	ssRNA phage Gerhypos.2_9			BK013880		Complete coding genome	ssRNA(+)	bacteria	BK013880	DAD51647.1	1-579	1-579	True
739	1	Riboviria	Orthornavirae	Lenarviricota	Leviviricetes	Norzivirales	Atkinsviridae	Monekavirus	Monekavirus asiovivens	E	ssRNA phage SRR6960803_1			BK014072		Complete coding genome	ssRNA(+)	bacteria	BK014072	DAD52329.1	1-590	1-590	True
195	1	Riboviria	Orthornavirae	Lenarviricota	Leviviricetes	Norzivirales	Atkinsviridae	Nehujevirus	Nehujevirus caenicola	E	ssRNA phage SRR7976301_1			BK013726		Complete coding genome	ssRNA(+)	bacteria	BK013726	DAD51123.1	1-535	1-535	True
674	1	Riboviria	Orthornavirae	Lenarviricota	Leviviricetes	Norzivirales	Atkinsviridae	Neratovirus	Neratovirus caenihabitans	E	ssRNA phage SRR7976357_4			BK013765		Complete coding genome	ssRNA(+)	bacteria	BK013765	DAD51247.1	1-532	1-532	True
352	1	Riboviria	Orthornavirae	Lenarviricota	Leviviricetes	Norzivirales	Atkinsviridae	Niginuvirus	Niginuvirus limadaptatum	E	ssRNA phage SRR7976356_1			BK014212		Complete coding genome	ssRNA(+)	bacteria	BK014212	DAD52809.1	1-590	1-590	True
228	1	Riboviria	Orthornavirae	Lenarviricota	Leviviricetes	Norzivirales	Atkinsviridae	Pagohnivirus	Pagohnivirus humenecus	E	ssRNA phage Zoerhiza.2_8			BK013975		Complete coding genome	ssRNA(+)	bacteria	BK013975	DAD52002.1	1-589	3-563	True
61	1	Riboviria	Orthornavirae	Lenarviricota	Leviviricetes	Norzivirales	Atkinsviridae	Pihngevirus	Pihngevirus agrivivens	E	ssRNA phage Esthiorhiza.2_7			BK013902		Complete coding genome	ssRNA(+)	bacteria	BK013902	DAD51730.1	1-581	3-546	True
444	1	Riboviria	Orthornavirae	Lenarviricota	Leviviricetes	Norzivirales	Atkinsviridae	Pohlydovirus	Pohlydovirus arvivivens	E	ssRNA phage Zoerhiza.3_2			BK014011		Complete coding genome	ssRNA(+)	bacteria	BK014011	DAD52132.1	1-568	2-522	True
442	1	Riboviria	Orthornavirae	Lenarviricota	Leviviricetes	Norzivirales	Atkinsviridae	Psoetuvirus	Psoetuvirus pedenecus	E	ssRNA phage Zoerhiza.1_27			BK013770		Complete coding genome	ssRNA(+)	bacteria	BK013770	DAD51264.1	1-568	1-568	True
678	1	Riboviria	Orthornavirae	Lenarviricota	Leviviricetes	Norzivirales	Atkinsviridae	Qeihnovirus	Qeihnovirus luticola	E	ssRNA phage SRR5466364_1			BK013629		Complete coding genome	ssRNA(+)	bacteria	BK013629	DAD50798.1	1-640	1-640	False
928	1	Riboviria	Orthornavirae	Lenarviricota	Leviviricetes	Norzivirales	Atkinsviridae	Rainacovirus	Rainacovirus pelenecus	E	ssRNA phage SRR5466725_4			BK014093		Complete coding genome	ssRNA(+)	bacteria	BK014093	DAD52404.1	1-590	1-590	True
276	1	Riboviria	Orthornavirae	Lenarviricota	Leviviricetes	Norzivirales	Atkinsviridae	Scloravirus	Scloravirus humicola	E	ssRNA phage Gerhypos.3_27			BK013456		Complete coding genome	ssRNA(+)	bacteria	BK013456	DAD50191.1	1-547	1-547	True
179	1	Riboviria	Orthornavirae	Lenarviricota	Leviviricetes	Norzivirales	Atkinsviridae	Sdonativirus	Sdonativirus humihabitans	E	ssRNA phage Gephyllon.1_7			BK013781		Complete coding genome	ssRNA(+)	bacteria	BK013781	DAD51307.1	1-565	3-536	True
33	1	Riboviria	Orthornavirae	Lenarviricota	Leviviricetes	Norzivirales	Atkinsviridae	Sdribtuvirus	Sdribtuvirus humivicinum	E	ssRNA phage Gephyllon.2_6			BK014017		Complete coding genome	ssRNA(+)	bacteria	BK014017	DAD52151.1	1-589	1-589	True
304	1	Riboviria	Orthornavirae	Lenarviricota	Leviviricetes	Norzivirales	Atkinsviridae	Shopitevirus	Shopitevirus limenecus	E	ssRNA phage SRR6960803_2			BK013607		Complete coding genome	ssRNA(+)	bacteria	BK013607	DAD50717.1	1-575	3-531	True
350	1	Riboviria	Orthornavirae	Lenarviricota	Leviviricetes	Norzivirales	Atkinsviridae	Stupavirus	Stupavirus arvadaptatum	E	ssRNA phage Zoerhiza.2_26			BK013967		Complete coding genome	ssRNA(+)	bacteria	BK013967	DAD51973.1	1-588	1-588	True
512	1	Riboviria	Orthornavirae	Lenarviricota	Leviviricetes	Norzivirales	Atkinsviridae	Tsecebavirus	Tsecebavirus borborovicinum	E	ssRNA phage SRR7976356_2			BK013761		Complete coding genome	ssRNA(+)	bacteria	BK013761	DAD51233.1	1-572	1-572	True
27	1	Riboviria	Orthornavirae	Lenarviricota	Leviviricetes	Norzivirales	Atkinsviridae	Wahbolevirus	Wahbolevirus lutadaptatum	E	ssRNA phage SRR5466725_2			BK014094		Complete coding genome	ssRNA(+)	bacteria	BK014094	DAD52408.1	1-570	1-570	True
925	1	Riboviria	Orthornavirae	Lenarviricota	Leviviricetes	Norzivirales	Atkinsviridae	Wecineivirus	Wecineivirus lutihabitans	E	ssRNA phage SRR7976326_1			BK014209		Complete coding genome	ssRNA(+)	bacteria	BK014209	DAD52799.1	1-681	1-681	False
297	1	Riboviria	Orthornavirae	Lenarviricota	Leviviricetes	Norzivirales	Atkinsviridae	Whodehavirus	Whodehavirus pelovicinum	E	ssRNA phage SRR6960549_2			BK014149		Complete coding genome	ssRNA(+)	bacteria	BK014149	DAD52593.1	1-622	1-522	True
95	1	Riboviria	Orthornavirae	Lenarviricota	Leviviricetes	Norzivirales	Atkinsviridae	Wulosvivirus	Wulosvivirus asiocola	E	ssRNA phage SRR5466725_1			BK014104		Complete coding genome	ssRNA(+)	bacteria	BK014104	DAD52441.1	1-526	2-455	True
644	1	Riboviria	Orthornavirae	Lenarviricota	Leviviricetes	Norzivirales	Atkinsviridae	Yekorevirus	Yekorevirus terrivivens	E	ssRNA phage Gephyllon.1_12			BK013403		Complete coding genome	ssRNA(+)	bacteria	BK013403	DAD50003.1	1-568	1-568	True
615	1	Riboviria	Orthornavirae	Lenarviricota	Leviviricetes	Norzivirales	Atkinsviridae	Yeshinuvirus	Yeshinuvirus humicola	E	ssRNA phage Gephyllon.1_2			BK013949		Complete coding genome	ssRNA(+)	bacteria	BK013949	DAD51901.1	1-600	1-600	True
921	1	Riboviria	Orthornavirae	Lenarviricota	Leviviricetes	Norzivirales	Duinviridae	Apeevirus	Apeevirus quebecense	E	Acinetobacter phage AP205			AF334111	NC_002700	Complete genome	ssRNA(+)	bacteria	NC_002700	NP_085473.1	1-590	1-573	True
386	1	Riboviria	Orthornavirae	Lenarviricota	Leviviricetes	Norzivirales	Duinviridae	Beshanovirus	Beshanovirus aquicola	E	ssRNA phage SRR5995670_1			BK014219		Complete coding genome	ssRNA(+)	bacteria	BK014219	DAD52830.1	1-582	1-459	True
488	1	Riboviria	Orthornavirae	Lenarviricota	Leviviricetes	Norzivirales	Duinviridae	Kahshuvirus	Kahshuvirus borborenecus	E	ssRNA phage SRR7976325_5			BK013751		Complete coding genome	ssRNA(+)	bacteria	BK013751	DAD51202.1	1-578	1-578	True
327	1	Riboviria	Orthornavirae	Lenarviricota	Leviviricetes	Norzivirales	Duinviridae	Kohmavirus	Kohmavirus luticola	E	ssRNA phage SRR6960803_4			BK013611		Complete coding genome	ssRNA(+)	bacteria	BK013611	DAD50733.1	1-586	1-562	True
935	1	Riboviria	Orthornavirae	Lenarviricota	Leviviricetes	Norzivirales	Duinviridae	Samuneavirus	Samuneavirus asiocola	E	ssRNA phage SRR6960509_4			BK013685		Complete coding genome	ssRNA(+)	bacteria	BK013685	DAD50991.1	1-555	1-555	True
227	1	Riboviria	Orthornavirae	Lenarviricota	Leviviricetes	Norzivirales	Duinviridae	Tehuhdavirus	Tehuhdavirus pelovivens	E	ssRNA phage SRR5466725_8			BK014092		Complete coding genome	ssRNA(+)	bacteria	BK014092	DAD52400.1	1-642	19-615	True
974	1	Riboviria	Orthornavirae	Lenarviricota	Leviviricetes	Norzivirales	Fiersviridae	Adahivirus	Adahivirus asienecus	E	ssRNA phage SRR7976300_7			BK014173		Complete coding genome	ssRNA(+)	bacteria	BK014173	DAD52674.1	1-587	1-587	True
637	1	Riboviria	Orthornavirae	Lenarviricota	Leviviricetes	Norzivirales	Fiersviridae	Aldhiuvirus	Aldhiuvirus defluviicola	E	ssRNA phage ESE006			BK013368		Complete coding genome	ssRNA(+)	bacteria	BK013368	DAD49882.1	1-553	32-533	True
531	1	Riboviria	Orthornavirae	Lenarviricota	Leviviricetes	Norzivirales	Fiersviridae	Amubhivirus	Amubhivirus agrivicinum	E	ssRNA phage Esthiorhiza.4_3			BK013471		Complete coding genome	ssRNA(+)	bacteria	BK013471	DAD50247.1	1-558	1-558	True
558	1	Riboviria	Orthornavirae	Lenarviricota	Leviviricetes	Norzivirales	Fiersviridae	Andhasavirus	Andhasavirus borborocola	E	ssRNA phage SRR7976325_13			BK013749		Complete coding genome	ssRNA(+)	bacteria	BK013749	DAD51196.1	1-593	11-508	True
519	1	Riboviria	Orthornavirae	Lenarviricota	Leviviricetes	Norzivirales	Fiersviridae	Andhaxevirus	Andhaxevirus chorocola	E	ssRNA phage Gerhypos.1_32			BK013549		Complete coding genome	ssRNA(+)	bacteria	BK013549	DAD50526.1	1-557	1-557	True
458	1	Riboviria	Orthornavirae	Lenarviricota	Leviviricetes	Norzivirales	Fiersviridae	Anedhivirus	Anedhivirus chorovicinum	E	ssRNA phage Gerhypos.3_3			BK013483		Complete coding genome	ssRNA(+)	bacteria	BK013483	DAD50287.1	1-554	1-554	True
54	1	Riboviria	Orthornavirae	Lenarviricota	Leviviricetes	Norzivirales	Fiersviridae	Apukhovirus	Apukhovirus arvihabitans	E	ssRNA phage Esthiorhiza.1_9			BK014037		Complete coding genome	ssRNA(+)	bacteria	BK014037	DAD52218.1	1-540	1-540	True
923	1	Riboviria	Orthornavirae	Lenarviricota	Leviviricetes	Norzivirales	Fiersviridae	Ashucavirus	Ashucavirus caenivicinum	E	ssRNA phage SRR7976357_8			BK013766		Complete coding genome	ssRNA(+)	bacteria	BK013766	DAD51250.1	1-582	1-582	True
964	1	Riboviria	Orthornavirae	Lenarviricota	Leviviricetes	Norzivirales	Fiersviridae	Bahscuvirus	Bahscuvirus limivicinum	E	ssRNA phage SRR5466725_10			BK014100		Complete coding genome	ssRNA(+)	bacteria	BK014100	DAD52428.1	1-558	1-498	True
693	1	Riboviria	Orthornavirae	Lenarviricota	Leviviricetes	Norzivirales	Fiersviridae	Bathrivirus	Bathrivirus terrenecus	E	ssRNA phage Esthiorhiza.4_18			BK013548		Complete coding genome	ssRNA(+)	bacteria	BK013548	DAD50522.1	1-572	6-524	True
746	1	Riboviria	Orthornavirae	Lenarviricota	Leviviricetes	Norzivirales	Fiersviridae	Behevivirus	Behevivirus limivivens	E	ssRNA phage SRR6960551_10			BK014157		Complete coding genome	ssRNA(+)	bacteria	BK014157	DAD52621.1	1-572	18-572	True
706	1	Riboviria	Orthornavirae	Lenarviricota	Leviviricetes	Norzivirales	Fiersviridae	Behlfluvirus	Behlfluvirus lutadaptatum	E	ssRNA phage SRR7976301_6			BK014175		Complete coding genome	ssRNA(+)	bacteria	BK014175	DAD52682.1	1-587	8-526	True
838	1	Riboviria	Orthornavirae	Lenarviricota	Leviviricetes	Norzivirales	Fiersviridae	Bertavirus	Bertavirus lutihabitans	E	ssRNA phage SRR7976300_3			BK013720		Complete coding genome	ssRNA(+)	bacteria	BK013720	DAD51104.1	1-543	8-460	True
545	1	Riboviria	Orthornavirae	Lenarviricota	Leviviricetes	Norzivirales	Fiersviridae	Bihdovirus	Bihdovirus pelohabitans	E	ssRNA phage SRR6050738_2			BK014047		Complete coding genome	ssRNA(+)	bacteria	BK014047	DAD52251.1	1-552	9-507	True
727	1	Riboviria	Orthornavirae	Lenarviricota	Leviviricetes	Norzivirales	Fiersviridae	Bisdanovirus	Bisdanovirus hydrocola	E	ssRNA phage SRR5995670_2			BK014220		Complete coding genome	ssRNA(+)	bacteria	BK014220	DAD52833.1	1-554	11-458	True
413	1	Riboviria	Orthornavirae	Lenarviricota	Leviviricetes	Norzivirales	Fiersviridae	Blafavirus	Blafavirus pelovivens	E	ssRNA phage SRR7976310_8			BK014182		Complete coding genome	ssRNA(+)	bacteria	BK014182	DAD52708.1	1-574	15-481	True
963	1	Riboviria	Orthornavirae	Lenarviricota	Leviviricetes	Norzivirales	Fiersviridae	Bohnovirus	Bohnovirus asienecus	E	ssRNA phage SRR7976310_11			BK014186		Complete coding genome	ssRNA(+)	bacteria	BK014186	DAD52723.1	1-581	2-464	True
886	1	Riboviria	Orthornavirae	Lenarviricota	Leviviricetes	Norzivirales	Fiersviridae	Bohwovirus	Bohwovirus asiocola	E	ssRNA phage SRR6960551_4			BK014153		Complete coding genome	ssRNA(+)	bacteria	BK014153	DAD52607.1	1-640	22-524	True
172	1	Riboviria	Orthornavirae	Lenarviricota	Leviviricetes	Norzivirales	Fiersviridae	Boloprevirus	Boloprevirus asiovivens	E	ssRNA phage SRR6960797_2			BK013701		Complete coding genome	ssRNA(+)	bacteria	BK013701	DAD51042.1	1-614	2-580	False
372	1	Riboviria	Orthornavirae	Lenarviricota	Leviviricetes	Norzivirales	Fiersviridae	Boschuvirus	Boschuvirus borborocola	E	ssRNA phage SRR5208572_1			BK013624		Complete coding genome	ssRNA(+)	bacteria	BK013624	DAD50778.1	1-562	1-562	True
282	1	Riboviria	Orthornavirae	Lenarviricota	Leviviricetes	Norzivirales	Fiersviridae	Breudwovirus	Breudwovirus borborohabitans	E	ssRNA phage SRR6254351_1			BK014134		Complete coding genome	ssRNA(+)	bacteria	BK014134	DAD52540.1	1-550	12-501	True
845	1	Riboviria	Orthornavirae	Lenarviricota	Leviviricetes	Norzivirales	Fiersviridae	Brudgevirus	Brudgevirus terrivivens	E	ssRNA phage Esthiorhiza.2_36			BK013453		Complete coding genome	ssRNA(+)	bacteria	BK013453	DAD50181.1	1-511	1-511	True
613	1	Riboviria	Orthornavirae	Lenarviricota	Leviviricetes	Norzivirales	Fiersviridae	Buhdavirus	Buhdavirus caenihabitans	E	ssRNA phage SRR6960551_9			BK013697		Complete coding genome	ssRNA(+)	bacteria	BK013697	DAD51030.1	1-567	4-469	True
199	1	Riboviria	Orthornavirae	Lenarviricota	Leviviricetes	Norzivirales	Fiersviridae	Cahdavirus	Cahdavirus humicola	E	ssRNA phage Gephyllon.2_12			BK013936		Complete coding genome	ssRNA(+)	bacteria	BK013936	DAD51853.1	1-630	20-533	True
503	1	Riboviria	Orthornavirae	Lenarviricota	Leviviricetes	Norzivirales	Fiersviridae	Cahrpivirus	Cahrpivirus caenivivens	E	ssRNA phage SRR5466728_3			BK014111		Complete coding genome	ssRNA(+)	bacteria	BK014111	DAD52465.1	1-582	18-575	True
401	1	Riboviria	Orthornavirae	Lenarviricota	Leviviricetes	Norzivirales	Fiersviridae	Caloevirus	Caloevirus humivivens	E	ssRNA phage Esthiorhiza.4_9			BK013995		Complete coding genome	ssRNA(+)	bacteria	BK013995	DAD52074.1	1-587	22-578	True
989	1	Riboviria	Orthornavirae	Lenarviricota	Leviviricetes	Norzivirales	Fiersviridae	Cauhldivirus	Cauhldivirus limenecus	E	ssRNA phage SRR7976299_8			BK013707		Complete coding genome	ssRNA(+)	bacteria	BK013707	DAD51063.1	1-592	1-524	True
42	1	Riboviria	Orthornavirae	Lenarviricota	Leviviricetes	Norzivirales	Fiersviridae	Cehakivirus	Cehakivirus limihabitans	E	ssRNA phage SRR6960507_7			BK013580		Complete coding genome	ssRNA(+)	bacteria	BK013580	DAD50633.1	1-608	16-505	True
341	1	Riboviria	Orthornavirae	Lenarviricota	Leviviricetes	Norzivirales	Fiersviridae	Chaedoavirus	Chaedoavirus insecticola	E	ssRNA phage AIN002			BK013357		Complete coding genome	ssRNA(+)	bacteria	BK013357	DAD49846.1	1-580	14-491	True
219	1	Riboviria	Orthornavirae	Lenarviricota	Leviviricetes	Norzivirales	Fiersviridae	Chahsmivirus	Chahsmivirus agrivicinum	E	ssRNA phage Gerhypos.1_9			BK013547		Complete coding genome	ssRNA(+)	bacteria	BK013547	DAD50519.1	1-626	1-626	False
813	1	Riboviria	Orthornavirae	Lenarviricota	Leviviricetes	Norzivirales	Fiersviridae	Chihyovirus	Chihyovirus lutenecus	E	ssRNA phage SRR6960799_14			BK013594		Complete coding genome	ssRNA(+)	bacteria	BK013594	DAD50676.1	1-593	1-593	False
962	1	Riboviria	Orthornavirae	Lenarviricota	Leviviricetes	Norzivirales	Fiersviridae	Chobevirus	Chobevirus lutivicinum	E	ssRNA phage SRR7976300_6			BK013722		Complete coding genome	ssRNA(+)	bacteria	BK013722	DAD51110.1	1-570	14-554	True
665	1	Riboviria	Orthornavirae	Lenarviricota	Leviviricetes	Norzivirales	Fiersviridae	Choctavirus	Choctavirus fulminicola	E	ssRNA phage SRR7687334_1			BK014221		Complete coding genome	ssRNA(+)	bacteria	BK014221	DAD52836.1	1-532	1-532	True
842	1	Riboviria	Orthornavirae	Lenarviricota	Leviviricetes	Norzivirales	Fiersviridae	Cintrevirus	Cintrevirus pelocola	E	ssRNA phage SRR5466729_1			BK013650		Complete coding genome	ssRNA(+)	bacteria	BK013650	DAD50869.1	1-533	1-533	True
191	1	Riboviria	Orthornavirae	Lenarviricota	Leviviricetes	Norzivirales	Fiersviridae	Condavirus	Condavirus arvivicinum	E	ssRNA phage Gerhypos.1_28			BK013778		Complete coding genome	ssRNA(+)	bacteria	BK013778	DAD51295.1	1-533	1-533	True
829	1	Riboviria	Orthornavirae	Lenarviricota	Leviviricetes	Norzivirales	Fiersviridae	Creshivirus	Creshivirus pelohabitans	E	ssRNA phage SRR6960799_9			BK014067		Complete coding genome	ssRNA(+)	bacteria	BK014067	DAD52314.1	1-597	1-597	True
675	1	Riboviria	Orthornavirae	Lenarviricota	Leviviricetes	Norzivirales	Fiersviridae	Cunavirus	Cunavirus pretoriense	E	Enterobacteria phage C-1 INW-2012			JX045649	NC_019920	Complete genome	ssRNA(+)	bacteria	NC_019920	YP_007237129.1	1-522	11-480	True
773	1	Riboviria	Orthornavirae	Lenarviricota	Leviviricetes	Norzivirales	Fiersviridae	Dahmuvirus	Dahmuvirus insecticola	E	ssRNA phage AIN003			BK013358		Complete coding genome	ssRNA(+)	bacteria	BK013358	DAD49850.1	1-621	36-497	True
52	1	Riboviria	Orthornavirae	Lenarviricota	Leviviricetes	Norzivirales	Fiersviridae	Darnbovirus	Darnbovirus asiadaptatum	E	ssRNA phage SRR7473382_3			BK013618		Complete coding genome	ssRNA(+)	bacteria	BK013618	DAD50757.1	1-551	1-551	True
859	1	Riboviria	Orthornavirae	Lenarviricota	Leviviricetes	Norzivirales	Fiersviridae	Decadevirus	Decadevirus asienecus	E	ssRNA phage SRR5466337_2			BK013625		Complete coding genome	ssRNA(+)	bacteria	BK013625	DAD50783.1	1-624	13-492	True
557	1	Riboviria	Orthornavirae	Lenarviricota	Leviviricetes	Norzivirales	Fiersviridae	Dehcevirus	Dehcevirus asiovicinum	E	ssRNA phage SRR7976325_12			BK013743		Complete coding genome	ssRNA(+)	bacteria	BK013743	DAD51178.1	1-596	1-596	False
424	1	Riboviria	Orthornavirae	Lenarviricota	Leviviricetes	Norzivirales	Fiersviridae	Denfovirus	Denfovirus borborenecus	E	ssRNA phage SRR6960551_3			BK014155		Complete coding genome	ssRNA(+)	bacteria	BK014155	DAD52614.1	1-596	1-596	False
757	1	Riboviria	Orthornavirae	Lenarviricota	Leviviricetes	Norzivirales	Fiersviridae	Depandovirus	Depandovirus solicola	E	ssRNA phage Gerhypos.4_15			BK013921		Complete coding genome	ssRNA(+)	bacteria	BK013921	DAD51796.1	1-608	4-568	True
169	1	Riboviria	Orthornavirae	Lenarviricota	Leviviricetes	Norzivirales	Fiersviridae	Dihsdivirus	Dihsdivirus solenecus	E	ssRNA phage Gephyllon.3_5			BK013849		Complete coding genome	ssRNA(+)	bacteria	BK013849	DAD51545.1	1-575	1-575	True
175	1	Riboviria	Orthornavirae	Lenarviricota	Leviviricetes	Norzivirales	Fiersviridae	Dohlivirus	Dohlivirus borborovivens	E	ssRNA phage SRR5208570_2			BK013622		Complete coding genome	ssRNA(+)	bacteria	BK013622	DAD50771.1	1-610	3-549	True
968	1	Riboviria	Orthornavirae	Lenarviricota	Leviviricetes	Norzivirales	Fiersviridae	Dosmizivirus	Dosmizivirus solihabitans	E	ssRNA phage Zoerhiza.1_16			BK013802		Complete coding genome	ssRNA(+)	bacteria	BK013802	DAD51381.1	1-536	1-536	True
670	1	Riboviria	Orthornavirae	Lenarviricota	Leviviricetes	Norzivirales	Fiersviridae	Duhcivirus	Duhcivirus defluviicola	E	ssRNA phage ESE007			BK013369		Complete coding genome	ssRNA(+)	bacteria	BK013369	DAD49885.1	1-524	11-474	True
650	1	Riboviria	Orthornavirae	Lenarviricota	Leviviricetes	Norzivirales	Fiersviridae	Emesvirus	Emesvirus piscicola	E	ssRNA phage AVE017			BK013361		Complete coding genome	ssRNA(+)	bacteria	BK013361	DAD49859.1	1-527	14-527	True
80	1	Riboviria	Orthornavirae	Lenarviricota	Leviviricetes	Norzivirales	Fiersviridae	Empivirus	Empivirus allolyticum	E	Enterobacteria phage M			JX625144	NC_019707	Complete genome	ssRNA(+)	bacteria	NC_019707	YP_007111575.1	1-520	6-495	True
93	1	Riboviria	Orthornavirae	Lenarviricota	Leviviricetes	Norzivirales	Fiersviridae	Fagihyuvirus	Fagihyuvirus caenivicinum	E	ssRNA phage SRR7976325_17			BK013752		Complete coding genome	ssRNA(+)	bacteria	BK013752	DAD51205.1	1-561	1-561	True
89	1	Riboviria	Orthornavirae	Lenarviricota	Leviviricetes	Norzivirales	Fiersviridae	Febihevirus	Febihevirus ruminicola	E	ssRNA phage AVE019			BK013363		Complete coding genome	ssRNA(+)	bacteria	BK013363	DAD49865.1	1-701	14-477	False
933	1	Riboviria	Orthornavirae	Lenarviricota	Leviviricetes	Norzivirales	Fiersviridae	Fiyodovirus	Fiyodovirus limihabitans	E	ssRNA phage SRR6960507_3			BK014050		Complete coding genome	ssRNA(+)	bacteria	BK014050	DAD52260.1	1-561	4-531	True
427	1	Riboviria	Orthornavirae	Lenarviricota	Leviviricetes	Norzivirales	Fiersviridae	Gahlinevirus	Gahlinevirus luticola	E	ssRNA phage SRR5466725_17			BK013640		Complete coding genome	ssRNA(+)	bacteria	BK013640	DAD50836.1	1-565	1-565	True
787	1	Riboviria	Orthornavirae	Lenarviricota	Leviviricetes	Norzivirales	Fiersviridae	Gahlovirus	Gahlovirus lutihabitans	E	ssRNA phage SRR6960549_3			BK013692		Complete coding genome	ssRNA(+)	bacteria	BK013692	DAD51015.1	1-547	1-547	True
193	1	Riboviria	Orthornavirae	Lenarviricota	Leviviricetes	Norzivirales	Fiersviridae	Garovuvirus	Garovuvirus peladaptatum	E	ssRNA phage SRR6960797_3			BK013702		Complete coding genome	ssRNA(+)	bacteria	BK013702	DAD51045.1	1-580	10-462	True
726	1	Riboviria	Orthornavirae	Lenarviricota	Leviviricetes	Norzivirales	Fiersviridae	Gehnevirus	Gehnevirus pelenecus	E	ssRNA phage SRR5466365_2			BK014088		Complete coding genome	ssRNA(+)	bacteria	BK014088	DAD52384.1	1-559	1-559	True
98	1	Riboviria	Orthornavirae	Lenarviricota	Leviviricetes	Norzivirales	Fiersviridae	Glincaevirus	Glincaevirus pelovicinum	E	ssRNA phage SRR6255746_4			BK013677		Complete coding genome	ssRNA(+)	bacteria	BK013677	DAD50965.1	1-568	15-555	True
718	1	Riboviria	Orthornavirae	Lenarviricota	Leviviricetes	Norzivirales	Fiersviridae	Glyciruvirus	Glyciruvirus geovicinum	E	ssRNA phage Gephyllon.1_11			BK013847		Complete coding genome	ssRNA(+)	bacteria	BK013847	DAD51537.1	1-542	1-542	True
39	1	Riboviria	Orthornavirae	Lenarviricota	Leviviricetes	Norzivirales	Fiersviridae	Gmuhndevirus	Gmuhndevirus pelovivens	E	ssRNA phage SRR5208575_1			BK014079		Complete coding genome	ssRNA(+)	bacteria	BK014079	DAD52354.1	1-611	1-611	True
607	1	Riboviria	Orthornavirae	Lenarviricota	Leviviricetes	Norzivirales	Fiersviridae	Gorodievirus	Gorodievirus telluradaptatum	E	ssRNA phage Gephyllon.1_14			BK013405		Complete coding genome	ssRNA(+)	bacteria	BK013405	DAD50013.1	1-552	1-552	True
734	1	Riboviria	Orthornavirae	Lenarviricota	Leviviricetes	Norzivirales	Fiersviridae	Grendvuvirus	Grendvuvirus asiocola	E	ssRNA phage SRR5466725_16			BK014096		Complete coding genome	ssRNA(+)	bacteria	BK014096	DAD52415.1	1-630	21-518	True
679	1	Riboviria	Orthornavirae	Lenarviricota	Leviviricetes	Norzivirales	Fiersviridae	Gunawavirus	Gunawavirus borboradaptatum	E	ssRNA phage SRR7976323_4			BK013739		Complete coding genome	ssRNA(+)	bacteria	BK013739	DAD51165.1	1-542	1-542	True
105	1	Riboviria	Orthornavirae	Lenarviricota	Leviviricetes	Norzivirales	Fiersviridae	Hagavirus	Hagavirus psychrophilum	E	Enterobacteria phage Hgal1			JX045650	NC_019922	Complete genome	ssRNA(+)	bacteria	NC_019922	YP_007237175.1	1-523	12-523	True
656	1	Riboviria	Orthornavirae	Lenarviricota	Leviviricetes	Norzivirales	Fiersviridae	Hahdsevirus	Hahdsevirus borborenecus	E	ssRNA phage SRR6960803_8			BK013616		Complete coding genome	ssRNA(+)	bacteria	BK013616	DAD50750.1	1-559	6-504	True
138	1	Riboviria	Orthornavirae	Lenarviricota	Leviviricetes	Norzivirales	Fiersviridae	Halcalevirus	Halcalevirus arvivivens	E	ssRNA phage Gerhypos.1_35			BK013429		Complete coding genome	ssRNA(+)	bacteria	BK013429	DAD50095.1	1-597	1-597	False
485	1	Riboviria	Orthornavirae	Lenarviricota	Leviviricetes	Norzivirales	Fiersviridae	Hihdivirus	Hihdivirus caenicola	E	ssRNA phage SRR6960799_18			BK013585		Complete coding genome	ssRNA(+)	bacteria	BK013585	DAD50648.1	1-644	8-502	True
872	1	Riboviria	Orthornavirae	Lenarviricota	Leviviricetes	Norzivirales	Fiersviridae	Hukohnovirus	Hukohnovirus limicola	E	ssRNA phage SRR7976325_20			BK014205		Complete coding genome	ssRNA(+)	bacteria	BK014205	DAD52785.1	1-569	1-569	True
707	1	Riboviria	Orthornavirae	Lenarviricota	Leviviricetes	Norzivirales	Fiersviridae	Icumivirus	Icumivirus limivivens	E	ssRNA phage SRR7976357_9			BK013767		Complete coding genome	ssRNA(+)	bacteria	BK013767	DAD51253.1	1-596	1-596	False
264	1	Riboviria	Orthornavirae	Lenarviricota	Leviviricetes	Norzivirales	Fiersviridae	Ideskevirus	Ideskevirus lutadaptatum	E	ssRNA phage SRR7976300_8			BK013721		Complete coding genome	ssRNA(+)	bacteria	BK013721	DAD51107.1	1-579	1-553	True
408	1	Riboviria	Orthornavirae	Lenarviricota	Leviviricetes	Norzivirales	Fiersviridae	Imeberivirus	Imeberivirus lutenecus	E	ssRNA phage SRR6960803_11			BK013615		Complete coding genome	ssRNA(+)	bacteria	BK013615	DAD50747.1	1-538	1-538	True
411	1	Riboviria	Orthornavirae	Lenarviricota	Leviviricetes	Norzivirales	Fiersviridae	Ineyimevirus	Ineyimevirus lutivicinum	E	ssRNA phage SRR7976357_5			BK014215		Complete coding genome	ssRNA(+)	bacteria	BK014215	DAD52818.1	1-577	1-577	True
56	1	Riboviria	Orthornavirae	Lenarviricota	Leviviricetes	Norzivirales	Fiersviridae	Iruqauvirus	Iruqauvirus pelocola	E	ssRNA phage SRR6253161_1			BK013669		Complete coding genome	ssRNA(+)	bacteria	BK013669	DAD50938.1	1-528	1-528	True
337	1	Riboviria	Orthornavirae	Lenarviricota	Leviviricetes	Norzivirales	Fiersviridae	Ishugivirus	Ishugivirus pelohabitans	E	ssRNA phage SRR7976325_7			BK014198		Complete coding genome	ssRNA(+)	bacteria	BK014198	DAD52762.1	1-632	1-632	False
806	1	Riboviria	Orthornavirae	Lenarviricota	Leviviricetes	Norzivirales	Fiersviridae	Jiesduavirus	Jiesduavirus defluviicola	E	ssRNA phage ESE058			BK013378		Complete coding genome	ssRNA(+)	bacteria	BK013378	DAD49914.1	1-555	5-515	True
966	1	Riboviria	Orthornavirae	Lenarviricota	Leviviricetes	Norzivirales	Fiersviridae	Johnovirus	Johnovirus asienecus	E	ssRNA phage SRR6960551_6			BK013700		Complete coding genome	ssRNA(+)	bacteria	BK013700	DAD51039.1	1-530	1-530	True
632	1	Riboviria	Orthornavirae	Lenarviricota	Leviviricetes	Norzivirales	Fiersviridae	Jupbevirus	Jupbevirus asiocola	E	ssRNA phage SRR5466725_11			BK014095		Complete coding genome	ssRNA(+)	bacteria	BK014095	DAD52411.1	1-651	17-651	False
196	1	Riboviria	Orthornavirae	Lenarviricota	Leviviricetes	Norzivirales	Fiersviridae	Kahfsdivirus	Kahfsdivirus asiovicinum	E	ssRNA phage SRR6050738_3			BK014046		Complete coding genome	ssRNA(+)	bacteria	BK014046	DAD52248.1	1-565	18-565	True
918	1	Riboviria	Orthornavirae	Lenarviricota	Leviviricetes	Norzivirales	Fiersviridae	Keghovirus	Keghovirus caenadaptatum	E	ssRNA phage SRR7976325_15			BK014195		Complete coding genome	ssRNA(+)	bacteria	BK014195	DAD52752.1	1-523	15-516	True
596	1	Riboviria	Orthornavirae	Lenarviricota	Leviviricetes	Norzivirales	Fiersviridae	Kehmevirus	Kehmevirus caenenecus	E	ssRNA phage SRR7473382_2			BK013619		Complete coding genome	ssRNA(+)	bacteria	BK013619	DAD50760.1	1-611	36-502	True
307	1	Riboviria	Orthornavirae	Lenarviricota	Leviviricetes	Norzivirales	Fiersviridae	Kemicevirus	Kemicevirus caenihabitans	E	ssRNA phage SRR6960799_27			BK013598		Complete coding genome	ssRNA(+)	bacteria	BK013598	DAD50689.1	1-592	31-585	True
590	1	Riboviria	Orthornavirae	Lenarviricota	Leviviricetes	Norzivirales	Fiersviridae	Kenamavirus	Kenamavirus limadaptatum	E	ssRNA phage SRR6960803_10			BK013617		Complete coding genome	ssRNA(+)	bacteria	BK013617	DAD50753.1	1-559	1-559	True
982	1	Riboviria	Orthornavirae	Lenarviricota	Leviviricetes	Norzivirales	Fiersviridae	Kihryuvirus	Kihryuvirus limihabitans	E	ssRNA phage SRR6960799_12			BK014061		Complete coding genome	ssRNA(+)	bacteria	BK014061	DAD52295.1	1-649	8-559	True
207	1	Riboviria	Orthornavirae	Lenarviricota	Leviviricetes	Norzivirales	Fiersviridae	Kirnavirus	Kirnavirus lutenecus	E	ssRNA phage SRR5467090_4			BK014116		Complete coding genome	ssRNA(+)	bacteria	BK014116	DAD52482.1	1-579	24-522	True
231	1	Riboviria	Orthornavirae	Lenarviricota	Leviviricetes	Norzivirales	Fiersviridae	Kiwsmaevirus	Kiwsmaevirus defluviicola	E	ssRNA phage ESE021			BK013376		Complete coding genome	ssRNA(+)	bacteria	BK013376	DAD49907.1	1-582	2-523	True
760	1	Riboviria	Orthornavirae	Lenarviricota	Leviviricetes	Norzivirales	Fiersviridae	Konkivirus	Konkivirus lutihabitans	E	ssRNA phage SRR6960509_9			BK014146		Complete coding genome	ssRNA(+)	bacteria	BK014146	DAD52582.1	1-631	37-631	False
685	1	Riboviria	Orthornavirae	Lenarviricota	Leviviricetes	Norzivirales	Fiersviridae	Kowinovirus	Kowinovirus pelenecus	E	ssRNA phage SRR5466727_4			BK013646		Complete coding genome	ssRNA(+)	bacteria	BK013646	DAD50856.1	1-528	1-480	True
610	1	Riboviria	Orthornavirae	Lenarviricota	Leviviricetes	Norzivirales	Fiersviridae	Kuhshuvirus	Kuhshuvirus pelovicinum	E	ssRNA phage SRR6960799_8			BK014063		Complete coding genome	ssRNA(+)	bacteria	BK014063	DAD52302.1	1-536	1-536	True
99	1	Riboviria	Orthornavirae	Lenarviricota	Leviviricetes	Norzivirales	Fiersviridae	Lohmavirus	Lohmavirus borborovivens	E	ssRNA phage SRR5466725_19			BK014101		Complete coding genome	ssRNA(+)	bacteria	BK014101	DAD52432.1	1-543	35-459	True
601	1	Riboviria	Orthornavirae	Lenarviricota	Leviviricetes	Norzivirales	Fiersviridae	Loslovirus	Loslovirus caenicola	E	ssRNA phage SRR6960551_5			BK014158		Complete coding genome	ssRNA(+)	bacteria	BK014158	DAD52624.1	1-528	7-513	True
324	1	Riboviria	Orthornavirae	Lenarviricota	Leviviricetes	Norzivirales	Fiersviridae	Lulohlevirus	Lulohlevirus edaphohabitans	E	ssRNA phage Gephyllon.4_22			BK013783		Complete coding genome	ssRNA(+)	bacteria	BK013783	DAD51314.1	1-528	1-528	True
60	1	Riboviria	Orthornavirae	Lenarviricota	Leviviricetes	Norzivirales	Fiersviridae	Luthavirus	Luthavirus pedadaptatum	E	ssRNA phage Gerhypos.1_48			BK013846		Complete coding genome	ssRNA(+)	bacteria	BK013846	DAD51534.1	1-584	6-482	True
571	1	Riboviria	Orthornavirae	Lenarviricota	Leviviricetes	Norzivirales	Fiersviridae	Mahqeavirus	Mahqeavirus limihabitans	E	ssRNA phage SRR7976325_18			BK013753		Complete coding genome	ssRNA(+)	bacteria	BK013753	DAD51208.1	1-551	1-551	True
611	1	Riboviria	Orthornavirae	Lenarviricota	Leviviricetes	Norzivirales	Fiersviridae	Mahraivirus	Mahraivirus limivicinum	E	ssRNA phage SRR5466725_18			BK014105		Complete coding genome	ssRNA(+)	bacteria	BK014105	DAD52444.1	1-529	1-529	True
267	1	Riboviria	Orthornavirae	Lenarviricota	Leviviricetes	Norzivirales	Fiersviridae	Manohtivirus	Manohtivirus pedenecus	E	ssRNA phage Gerhypos.3_22			BK013784		Complete coding genome	ssRNA(+)	bacteria	BK013784	DAD51318.1	1-576	2-558	True
459	1	Riboviria	Orthornavirae	Lenarviricota	Leviviricetes	Norzivirales	Fiersviridae	Manrohovirus	Manrohovirus lutadaptatum	E	ssRNA phage SRR6960551_11			BK013699		Complete coding genome	ssRNA(+)	bacteria	BK013699	DAD51036.1	1-546	1-546	True
954	1	Riboviria	Orthornavirae	Lenarviricota	Leviviricetes	Norzivirales	Fiersviridae	Martavirus	Martavirus lutenecus	E	ssRNA phage SRR5466725_12			BK013637		Complete coding genome	ssRNA(+)	bacteria	BK013637	DAD50827.1	1-661	45-557	True
647	1	Riboviria	Orthornavirae	Lenarviricota	Leviviricetes	Norzivirales	Fiersviridae	Meblowovirus	Meblowovirus defluviicola	E	ssRNA phage ESE019			BK013374		Complete coding genome	ssRNA(+)	bacteria	BK013374	DAD49900.1	1-577	1-507	True
595	1	Riboviria	Orthornavirae	Lenarviricota	Leviviricetes	Norzivirales	Fiersviridae	Mehraxmevirus	Mehraxmevirus pedohabitans	E	ssRNA phage Esthiorhiza.1_10			BK013957		Complete coding genome	ssRNA(+)	bacteria	BK013957	DAD51931.1	1-643	9-522	True
868	1	Riboviria	Orthornavirae	Lenarviricota	Leviviricetes	Norzivirales	Fiersviridae	Mekintivirus	Mekintivirus lutihabitans	E	ssRNA phage SRR6960507_8			BK014049		Complete coding genome	ssRNA(+)	bacteria	BK014049	DAD52257.1	1-569	28-509	True
367	1	Riboviria	Orthornavirae	Lenarviricota	Leviviricetes	Norzivirales	Fiersviridae	Methovirus	Methovirus lutivicinum	E	ssRNA phage SRR6255746_2			BK013676		Complete coding genome	ssRNA(+)	bacteria	BK013676	DAD50961.1	1-553	1-553	True
438	1	Riboviria	Orthornavirae	Lenarviricota	Leviviricetes	Norzivirales	Fiersviridae	Mihkrovirus	Mihkrovirus pedovivens	E	ssRNA phage Esthiorhiza.2_51			BK013854		Complete coding genome	ssRNA(+)	bacteria	BK013854	DAD51562.1	1-536	12-520	True
69	1	Riboviria	Orthornavirae	Lenarviricota	Leviviricetes	Norzivirales	Fiersviridae	Mintuvirus	Mintuvirus asiadaptatum	E	ssRNA phage SRR7976301_4			BK014177		Complete coding genome	ssRNA(+)	bacteria	BK014177	DAD52689.1	1-577	16-567	True
819	1	Riboviria	Orthornavirae	Lenarviricota	Leviviricetes	Norzivirales	Fiersviridae	Monamovirus	Monamovirus asiovicinum	E	ssRNA phage SRR7976326_3			BK014208		Complete coding genome	ssRNA(+)	bacteria	BK014208	DAD52796.1	1-616	1-616	False
692	1	Riboviria	Orthornavirae	Lenarviricota	Leviviricetes	Norzivirales	Fiersviridae	Mucrahivirus	Mucrahivirus geovicinum	E	ssRNA phage Zoerhiza.2_10			BK013899		Complete coding genome	ssRNA(+)	bacteria	BK013899	DAD51717.1	1-545	1-545	True
374	1	Riboviria	Orthornavirae	Lenarviricota	Leviviricetes	Norzivirales	Fiersviridae	Muyegivirus	Muyegivirus borborenecus	E	ssRNA phage SRR6960799_20			BK014066		Complete coding genome	ssRNA(+)	bacteria	BK014066	DAD52311.1	1-556	2-493	True
475	1	Riboviria	Orthornavirae	Lenarviricota	Leviviricetes	Norzivirales	Fiersviridae	Nadsecevirus	Nadsecevirus borborocola	E	ssRNA phage SRR6960799_19			BK014070		Complete coding genome	ssRNA(+)	bacteria	BK014070	DAD52323.1	1-508	1-508	True
761	1	Riboviria	Orthornavirae	Lenarviricota	Leviviricetes	Norzivirales	Fiersviridae	Nahjiuvirus	Nahjiuvirus borborohabitans	E	ssRNA phage SRR5467090_6			BK013655		Complete coding genome	ssRNA(+)	bacteria	BK013655	DAD50887.1	1-558	1-558	True
275	1	Riboviria	Orthornavirae	Lenarviricota	Leviviricetes	Norzivirales	Fiersviridae	Nahrudavirus	Nahrudavirus borborovivens	E	ssRNA phage SRR6960802_2			BK014160		Complete coding genome	ssRNA(+)	bacteria	BK014160	DAD52631.1	1-555	17-542	True
907	1	Riboviria	Orthornavirae	Lenarviricota	Leviviricetes	Norzivirales	Fiersviridae	Nahsuvirus	Nahsuvirus telluricola	E	ssRNA phage Zoerhiza.4_27			BK013812		Complete coding genome	ssRNA(+)	bacteria	BK013812	DAD51417.1	1-545	1-545	True
167	1	Riboviria	Orthornavirae	Lenarviricota	Leviviricetes	Norzivirales	Fiersviridae	Niankuvirus	Niankuvirus caenivicinum	E	ssRNA phage SRR5467139_2			BK013665		Complete coding genome	ssRNA(+)	bacteria	BK013665	DAD50922.1	1-604	4-527	True
843	1	Riboviria	Orthornavirae	Lenarviricota	Leviviricetes	Norzivirales	Fiersviridae	Nihucivirus	Nihucivirus limihabitans	E	ssRNA phage SRR7976323_2			BK014190		Complete coding genome	ssRNA(+)	bacteria	BK014190	DAD52736.1	1-514	7-494	True
186	1	Riboviria	Orthornavirae	Lenarviricota	Leviviricetes	Norzivirales	Fiersviridae	Niuhvovirus	Niuhvovirus limivicinum	E	ssRNA phage SRR5466364_5			BK014085		Complete coding genome	ssRNA(+)	bacteria	BK014085	DAD52373.1	1-582	1-582	True
534	1	Riboviria	Orthornavirae	Lenarviricota	Leviviricetes	Norzivirales	Fiersviridae	Noehsivirus	Noehsivirus tellurivicinum	E	ssRNA phage Gephyllon.3_11			BK013863		Complete coding genome	ssRNA(+)	bacteria	BK013863	DAD51592.1	1-602	17-601	True
751	1	Riboviria	Orthornavirae	Lenarviricota	Leviviricetes	Norzivirales	Fiersviridae	Nuihimevirus	Nuihimevirus lutadaptatum	E	ssRNA phage SRR6960799_24			BK013605		Complete coding genome	ssRNA(+)	bacteria	BK013605	DAD50710.1	1-537	1-537	True
618	1	Riboviria	Orthornavirae	Lenarviricota	Leviviricetes	Norzivirales	Fiersviridae	Oceshuvirus	Oceshuvirus lutenecus	E	ssRNA phage SRR7976323_3			BK014191		Complete coding genome	ssRNA(+)	bacteria	BK014191	DAD52739.1	1-552	1-552	True
687	1	Riboviria	Orthornavirae	Lenarviricota	Leviviricetes	Norzivirales	Fiersviridae	Olmsdivirus	Olmsdivirus lutivivens	E	ssRNA phage SRR5466338_3			BK013626		Complete coding genome	ssRNA(+)	bacteria	BK013626	DAD50787.1	1-623	2-574	True
270	1	Riboviria	Orthornavirae	Lenarviricota	Leviviricetes	Norzivirales	Fiersviridae	Omohevirus	Omohevirus peladaptatum	E	ssRNA phage SRR6960803_9			BK013614		Complete coding genome	ssRNA(+)	bacteria	BK013614	DAD50744.1	1-569	1-569	True
522	1	Riboviria	Orthornavirae	Lenarviricota	Leviviricetes	Norzivirales	Fiersviridae	Onohmuvirus	Onohmuvirus pelenecus	E	ssRNA phage SRR7976325_16			BK014197		Complete coding genome	ssRNA(+)	bacteria	BK014197	DAD52759.1	1-583	25-583	True
776	1	Riboviria	Orthornavirae	Lenarviricota	Leviviricetes	Norzivirales	Fiersviridae	Opdykovirus	Opdykovirus pelocola	E	ssRNA phage SRR7976299_7			BK014172		Complete coding genome	ssRNA(+)	bacteria	BK014172	DAD52670.1	1-558	4-495	True
235	1	Riboviria	Orthornavirae	Lenarviricota	Leviviricetes	Norzivirales	Fiersviridae	Osigowavirus	Osigowavirus insecticola	E	ssRNA phage AIN001			BK013356		Complete coding genome	ssRNA(+)	bacteria	BK013356	DAD49843.1	1-611	30-495	True
747	1	Riboviria	Orthornavirae	Lenarviricota	Leviviricetes	Norzivirales	Fiersviridae	Owenocuvirus	Owenocuvirus pelohabitans	E	ssRNA phage SRR7976299_6			BK014170		Complete coding genome	ssRNA(+)	bacteria	BK014170	DAD52664.1	1-596	18-512	True
146	1	Riboviria	Orthornavirae	Lenarviricota	Leviviricetes	Norzivirales	Fiersviridae	Oxychlovirus	Oxychlovirus terrivicinum	E	ssRNA phage Gerhypos.2_10			BK013569		Complete coding genome	ssRNA(+)	bacteria	BK013569	DAD50597.1	1-585	18-585	True
767	1	Riboviria	Orthornavirae	Lenarviricota	Leviviricetes	Norzivirales	Fiersviridae	Palsdevirus	Palsdevirus asienecus	E	ssRNA phage SRR5208570_3			BK013623		Complete coding genome	ssRNA(+)	bacteria	BK013623	DAD50774.1	1-617	41-496	True
90	1	Riboviria	Orthornavirae	Lenarviricota	Leviviricetes	Norzivirales	Fiersviridae	Paysduvirus	Paysduvirus asiocola	E	ssRNA phage SRR5467137_1			BK014128		Complete coding genome	ssRNA(+)	bacteria	BK014128	DAD52519.1	1-547	1-522	True
511	1	Riboviria	Orthornavirae	Lenarviricota	Leviviricetes	Norzivirales	Fiersviridae	Pehohrivirus	Pehohrivirus asiovicinum	E	ssRNA phage SRR5467090_5			BK013651		Complete coding genome	ssRNA(+)	bacteria	BK013651	DAD50873.1	1-684	1-556	True
770	1	Riboviria	Orthornavirae	Lenarviricota	Leviviricetes	Norzivirales	Fiersviridae	Pehsaduvirus	Pehsaduvirus asiovivens	E	ssRNA phage SRR6960509_6			BK013679		Complete coding genome	ssRNA(+)	bacteria	BK013679	DAD50972.1	1-639	7-583	True
756	1	Riboviria	Orthornavirae	Lenarviricota	Leviviricetes	Norzivirales	Fiersviridae	Pepevirus	Pepevirus spumicola	E	ssRNA phage LeviOr01			LT821717	NC_055056	Complete coding genome	ssRNA(+)	bacteria	NC_055056	YP_010084020.1	1-544	3-474	True
539	1	Riboviria	Orthornavirae	Lenarviricota	Leviviricetes	Norzivirales	Fiersviridae	Perrunavirus	Perrunavirus olsenii	E	Pseudomonas phage PRR1			DQ836063	NC_008294	Complete genome	ssRNA(+)	bacteria	NC_008294	YP_717671.1	1-540	15-471	True
283	1	Riboviria	Orthornavirae	Lenarviricota	Leviviricetes	Norzivirales	Fiersviridae	Philtcovirus	Philtcovirus borboradaptatum	E	ssRNA phage SRR5208570_4			BK014077		Complete coding genome	ssRNA(+)	bacteria	BK014077	DAD52347.1	1-541	1-530	True
399	1	Riboviria	Orthornavirae	Lenarviricota	Leviviricetes	Norzivirales	Fiersviridae	Phobpsivirus	Phobpsivirus agricola	E	ssRNA phage Gerhypos.1_43			BK013436		Complete coding genome	ssRNA(+)	bacteria	BK013436	DAD50122.1	1-553	10-482	True
641	1	Riboviria	Orthornavirae	Lenarviricota	Leviviricetes	Norzivirales	Fiersviridae	Phulivirus	Phulivirus agrivicinum	E	ssRNA phage Gerhypos.4_50			BK013487		Complete coding genome	ssRNA(+)	bacteria	BK013487	DAD50299.1	1-554	1-554	True
990	1	Riboviria	Orthornavirae	Lenarviricota	Leviviricetes	Norzivirales	Fiersviridae	Piponevirus	Piponevirus borborocola	E	ssRNA phage SRR6960799_11			BK013592		Complete coding genome	ssRNA(+)	bacteria	BK013592	DAD50669.1	1-616	1-616	False
30	1	Riboviria	Orthornavirae	Lenarviricota	Leviviricetes	Norzivirales	Fiersviridae	Pipunevirus	Pipunevirus caenadaptatum	E	ssRNA phage SRR7976356_5			BK013759		Complete coding genome	ssRNA(+)	bacteria	BK013759	DAD51227.1	1-567	1-567	True
202	1	Riboviria	Orthornavirae	Lenarviricota	Leviviricetes	Norzivirales	Fiersviridae	Pohlevirus	Pohlevirus arvadaptatum	E	ssRNA phage Gephyllon.2_5			BK013503		Complete coding genome	ssRNA(+)	bacteria	BK013503	DAD50359.1	1-533	6-516	True
883	1	Riboviria	Orthornavirae	Lenarviricota	Leviviricetes	Norzivirales	Fiersviridae	Pohtamavirus	Pohtamavirus caenihabitans	E	ssRNA phage SRR6255733_2			BK013672		Complete coding genome	ssRNA(+)	bacteria	BK013672	DAD50948.1	1-579	1-579	True
958	1	Riboviria	Orthornavirae	Lenarviricota	Leviviricetes	Norzivirales	Fiersviridae	Poncivirus	Poncivirus insecticola	E	ssRNA phage AIN000			BK013355		Complete coding genome	ssRNA(+)	bacteria	BK013355	DAD49840.1	1-512	15-498	True
392	1	Riboviria	Orthornavirae	Lenarviricota	Leviviricetes	Norzivirales	Fiersviridae	Psehatovirus	Psehatovirus edaphovicinum	E	ssRNA phage Gerhypos.2_34			BK013505		Complete coding genome	ssRNA(+)	bacteria	BK013505	DAD50367.1	1-607	8-592	True
592	1	Riboviria	Orthornavirae	Lenarviricota	Leviviricetes	Norzivirales	Fiersviridae	Psimevirus	Psimevirus pedocola	E	ssRNA phage Gerhypos.4_30			BK013800		Complete coding genome	ssRNA(+)	bacteria	BK013800	DAD51375.1	1-582	7-525	True
266	1	Riboviria	Orthornavirae	Lenarviricota	Leviviricetes	Norzivirales	Fiersviridae	Pudlivirus	Pudlivirus limivicinum	E	ssRNA phage SRR7473382_1			BK014075		Complete coding genome	ssRNA(+)	bacteria	BK014075	DAD52340.1	1-530	10-486	True
713	1	Riboviria	Orthornavirae	Lenarviricota	Leviviricetes	Norzivirales	Fiersviridae	Qubevirus	Qubevirus faecium	E	Enterobacteria phage FI 4184 b			EF068134	NC_028902	Complete genome	ssRNA(+)	bacteria	NC_028902	YP_009208148.1	1-586	5-556	True
59	1	Riboviria	Orthornavirae	Lenarviricota	Leviviricetes	Norzivirales	Fiersviridae	Radbaivirus	Radbaivirus telluricola	E	ssRNA phage Esthiorhiza.2_14			BK013833		Complete coding genome	ssRNA(+)	bacteria	BK013833	DAD51490.1	1-612	1-612	True
37	1	Riboviria	Orthornavirae	Lenarviricota	Leviviricetes	Norzivirales	Fiersviridae	Rehihmevirus	Rehihmevirus terrenecus	E	ssRNA phage Gephyllon.3_4			BK013497		Complete coding genome	ssRNA(+)	bacteria	BK013497	DAD50337.1	1-572	1-572	True
638	1	Riboviria	Orthornavirae	Lenarviricota	Leviviricetes	Norzivirales	Fiersviridae	Rehudzovirus	Rehudzovirus terrihabitans	E	ssRNA phage Gerhypos.2_6			BK013415		Complete coding genome	ssRNA(+)	bacteria	BK013415	DAD50048.1	1-558	1-558	True
526	1	Riboviria	Orthornavirae	Lenarviricota	Leviviricetes	Norzivirales	Fiersviridae	Rusvolovirus	Rusvolovirus asiadaptatum	E	ssRNA phage SRR5466338_2			BK014082		Complete coding genome	ssRNA(+)	bacteria	BK014082	DAD52364.1	1-607	6-525	True
908	1	Riboviria	Orthornavirae	Lenarviricota	Leviviricetes	Norzivirales	Fiersviridae	Scuadavirus	Scuadavirus asiohabitans	E	ssRNA phage SRR6960509_12			BK014147		Complete coding genome	ssRNA(+)	bacteria	BK014147	DAD52585.1	1-582	1-582	False
588	1	Riboviria	Orthornavirae	Lenarviricota	Leviviricetes	Norzivirales	Fiersviridae	Sehcovirus	Sehcovirus humivivens	E	ssRNA phage Gephyllon.1_13			BK013807		Complete coding genome	ssRNA(+)	bacteria	BK013807	DAD51398.1	1-550	1-550	True
779	1	Riboviria	Orthornavirae	Lenarviricota	Leviviricetes	Norzivirales	Fiersviridae	Sehpovirus	Sehpovirus borboradaptatum	E	ssRNA phage SRR6960507_6			BK013577		Complete coding genome	ssRNA(+)	bacteria	BK013577	DAD50624.1	1-542	1-542	True
471	1	Riboviria	Orthornavirae	Lenarviricota	Leviviricetes	Norzivirales	Fiersviridae	Seybrovirus	Seybrovirus borborohabitans	E	ssRNA phage SRR7976301_8			BK013725		Complete coding genome	ssRNA(+)	bacteria	BK013725	DAD51120.1	1-562	17-522	True
73	1	Riboviria	Orthornavirae	Lenarviricota	Leviviricetes	Norzivirales	Fiersviridae	Shebanavirus	Shebanavirus borborovicinum	E	ssRNA phage SRR5467091_7			BK013660		Complete coding genome	ssRNA(+)	bacteria	BK013660	DAD50905.1	1-603	64-599	False
450	1	Riboviria	Orthornavirae	Lenarviricota	Leviviricetes	Norzivirales	Fiersviridae	Shihovirus	Shihovirus caenadaptatum	E	ssRNA phage SRR7976325_9			BK014202		Complete coding genome	ssRNA(+)	bacteria	BK014202	DAD52776.1	1-567	12-487	True
652	1	Riboviria	Orthornavirae	Lenarviricota	Leviviricetes	Norzivirales	Fiersviridae	Sholavirus	Sholavirus caenihabitans	E	ssRNA phage SRR6960509_7			BK014143		Complete coding genome	ssRNA(+)	bacteria	BK014143	DAD52573.1	1-563	2-551	True
863	1	Riboviria	Orthornavirae	Lenarviricota	Leviviricetes	Norzivirales	Fiersviridae	Shomudavirus	Shomudavirus limadaptatum	E	ssRNA phage SRR6960799_13			BK014058		Complete coding genome	ssRNA(+)	bacteria	BK014058	DAD52285.1	1-607	1-607	False
204	1	Riboviria	Orthornavirae	Lenarviricota	Leviviricetes	Norzivirales	Fiersviridae	Shuravirus	Shuravirus limihabitans	E	ssRNA phage SRR6960803_13			BK014073		Complete coding genome	ssRNA(+)	bacteria	BK014073	DAD52332.1	1-541	1-541	True
71	1	Riboviria	Orthornavirae	Lenarviricota	Leviviricetes	Norzivirales	Fiersviridae	Sincthavirus	Sincthavirus limivicinum	E	ssRNA phage SRR6050738_4			BK013573		Complete coding genome	ssRNA(+)	bacteria	BK013573	DAD50610.1	1-604	11-551	True
10	1	Riboviria	Orthornavirae	Lenarviricota	Leviviricetes	Norzivirales	Fiersviridae	Skhembuvirus	Skhembuvirus limivivens	E	ssRNA phage SRR6960551_7			BK013698		Complete coding genome	ssRNA(+)	bacteria	BK013698	DAD51033.1	1-570	3-482	True
743	1	Riboviria	Orthornavirae	Lenarviricota	Leviviricetes	Norzivirales	Fiersviridae	Smudhfivirus	Smudhfivirus lutadaptatum	E	ssRNA phage SRR7976301_5			BK013724		Complete coding genome	ssRNA(+)	bacteria	BK013724	DAD51117.1	1-549	1-549	True
83	1	Riboviria	Orthornavirae	Lenarviricota	Leviviricetes	Norzivirales	Fiersviridae	Soetuvirus	Soetuvirus lutenecus	E	ssRNA phage SRR7976310_7			BK013732		Complete coding genome	ssRNA(+)	bacteria	BK013732	DAD51143.1	1-589	12-516	True
979	1	Riboviria	Orthornavirae	Lenarviricota	Leviviricetes	Norzivirales	Fiersviridae	Sphonivirus	Sphonivirus agrivivens	E	ssRNA phage Gerhypos.2_2			BK013933		Complete coding genome	ssRNA(+)	bacteria	BK013933	DAD51842.1	1-568	1-568	False
115	1	Riboviria	Orthornavirae	Lenarviricota	Leviviricetes	Norzivirales	Fiersviridae	Stehlmavirus	Stehlmavirus lutihabitans	E	ssRNA phage SRR7976300_4			BK013718		Complete coding genome	ssRNA(+)	bacteria	BK013718	DAD51098.1	1-551	1-551	True
484	1	Riboviria	Orthornavirae	Lenarviricota	Leviviricetes	Norzivirales	Fiersviridae	Swihdzovirus	Swihdzovirus paludicola	E	ssRNA phage ESO010			BK013382		Complete coding genome	ssRNA(+)	bacteria	BK013382	DAD49928.1	1-525	1-525	True
959	1	Riboviria	Orthornavirae	Lenarviricota	Leviviricetes	Norzivirales	Fiersviridae	Tahluvirus	Tahluvirus peladaptatum	E	ssRNA phage SRR7976310_5			BK013729		Complete coding genome	ssRNA(+)	bacteria	BK013729	DAD51134.1	1-599	9-512	True
103	1	Riboviria	Orthornavirae	Lenarviricota	Leviviricetes	Norzivirales	Fiersviridae	Tapikevirus	Tapikevirus pelocola	E	ssRNA phage SRR5466725_15			BK014103		Complete coding genome	ssRNA(+)	bacteria	BK014103	DAD52438.1	1-547	1-536	True
351	1	Riboviria	Orthornavirae	Lenarviricota	Leviviricetes	Norzivirales	Fiersviridae	Teciucevirus	Teciucevirus pelohabitans	E	ssRNA phage SRR6960803_5			BK013610		Complete coding genome	ssRNA(+)	bacteria	BK013610	DAD50730.1	1-566	15-565	True
280	1	Riboviria	Orthornavirae	Lenarviricota	Leviviricetes	Norzivirales	Fiersviridae	Tehdravirus	Tehdravirus arvivicinum	E	ssRNA phage Gerhypos.2_8			BK013892		Complete coding genome	ssRNA(+)	bacteria	BK013892	DAD51691.1	1-563	1-563	True
142	1	Riboviria	Orthornavirae	Lenarviricota	Leviviricetes	Norzivirales	Fiersviridae	Tehnexuvirus	Tehnexuvirus edaphadaptatum	E	ssRNA phage Esthiorhiza.1_13			BK013390		Complete coding genome	ssRNA(+)	bacteria	BK013390	DAD49956.1	1-544	1-544	True
338	1	Riboviria	Orthornavirae	Lenarviricota	Leviviricetes	Norzivirales	Fiersviridae	Thidevirus	Thidevirus edaphovivens	E	ssRNA phage Esthiorhiza.4_1			BK013958		Complete coding genome	ssRNA(+)	bacteria	BK013958	DAD51938.1	1-608	1-608	False
830	1	Riboviria	Orthornavirae	Lenarviricota	Leviviricetes	Norzivirales	Fiersviridae	Thiwvovirus	Thiwvovirus asienecus	E	ssRNA phage SRR5466729_3			BK013649		Complete coding genome	ssRNA(+)	bacteria	BK013649	DAD50865.1	1-604	1-604	False
388	1	Riboviria	Orthornavirae	Lenarviricota	Leviviricetes	Norzivirales	Fiersviridae	Thiyevirus	Thiyevirus asiocola	E	ssRNA phage SRR6960509_10			BK013683		Complete coding genome	ssRNA(+)	bacteria	BK013683	DAD50985.1	1-637	22-546	True
708	1	Riboviria	Orthornavirae	Lenarviricota	Leviviricetes	Norzivirales	Fiersviridae	Thobivirus	Thobivirus asiohabitans	E	ssRNA phage SRR5466365_3			BK014087		Complete coding genome	ssRNA(+)	bacteria	BK014087	DAD52380.1	1-650	19-520	True
171	1	Riboviria	Orthornavirae	Lenarviricota	Leviviricetes	Norzivirales	Fiersviridae	Ticahravirus	Ticahravirus asiovicinum	E	ssRNA phage SRR7976326_4			BK013757		Complete coding genome	ssRNA(+)	bacteria	BK013757	DAD51221.1	1-542	1-542	True
435	1	Riboviria	Orthornavirae	Lenarviricota	Leviviricetes	Norzivirales	Fiersviridae	Tohvovirus	Tohvovirus borborohabitans	E	ssRNA phage SRR7976310_12			BK013736		Complete coding genome	ssRNA(+)	bacteria	BK013736	DAD51155.1	1-534	1-534	True
347	1	Riboviria	Orthornavirae	Lenarviricota	Leviviricetes	Norzivirales	Fiersviridae	Trucevirus	Trucevirus pedenecus	E	ssRNA phage Esthiorhiza.1_8			BK013852		Complete coding genome	ssRNA(+)	bacteria	BK013852	DAD51554.1	1-586	1-586	False
807	1	Riboviria	Orthornavirae	Lenarviricota	Leviviricetes	Norzivirales	Fiersviridae	Ureyisuvirus	Ureyisuvirus caenihabitans	E	ssRNA phage SRR7976325_14			BK014201		Complete coding genome	ssRNA(+)	bacteria	BK014201	DAD52773.1	1-553	2-482	True
975	1	Riboviria	Orthornavirae	Lenarviricota	Leviviricetes	Norzivirales	Fiersviridae	Ushumevirus	Ushumevirus caenivicinum	E	ssRNA phage SRR7976357_7			BK014218		Complete coding genome	ssRNA(+)	bacteria	BK014218	DAD52827.1	1-566	3-502	True
213	1	Riboviria	Orthornavirae	Lenarviricota	Leviviricetes	Norzivirales	Fiersviridae	Vinehtivirus	Vinehtivirus limicola	E	ssRNA phage SRR6960509_5			BK013687		Complete coding genome	ssRNA(+)	bacteria	BK013687	DAD50998.1	1-528	11-486	True
785	1	Riboviria	Orthornavirae	Lenarviricota	Leviviricetes	Norzivirales	Fiersviridae	Vohsuavirus	Vohsuavirus limihabitans	E	ssRNA phage SRR6960507_2			BK013582		Complete coding genome	ssRNA(+)	bacteria	BK013582	DAD50639.1	1-538	16-531	True
121	1	Riboviria	Orthornavirae	Lenarviricota	Leviviricetes	Norzivirales	Fiersviridae	Wahtavirus	Wahtavirus luticola	E	ssRNA phage SRR5466727_1			BK013645		Complete coding genome	ssRNA(+)	bacteria	BK013645	DAD50853.1	1-589	1-589	True
462	1	Riboviria	Orthornavirae	Lenarviricota	Leviviricetes	Norzivirales	Fiersviridae	Whietlevirus	Whietlevirus defluviicola	E	ssRNA phage ESE005			BK013367		Complete coding genome	ssRNA(+)	bacteria	BK013367	DAD49879.1	1-658	3-555	True
792	1	Riboviria	Orthornavirae	Lenarviricota	Leviviricetes	Norzivirales	Fiersviridae	Whilavirus	Whilavirus pelohabitans	E	ssRNA phage SRR6960549_4			BK014150		Complete coding genome	ssRNA(+)	bacteria	BK014150	DAD52597.1	1-606	17-592	True
340	1	Riboviria	Orthornavirae	Lenarviricota	Leviviricetes	Norzivirales	Fiersviridae	Wohudhevirus	Wohudhevirus asienecus	E	ssRNA phage SRR6960509_11			BK014145		Complete coding genome	ssRNA(+)	bacteria	BK014145	DAD52579.1	1-581	11-498	True
939	1	Riboviria	Orthornavirae	Lenarviricota	Leviviricetes	Norzivirales	Fiersviridae	Wyahnevirus	Wyahnevirus asiohabitans	E	ssRNA phage SRR5466338_1			BK013627		Complete coding genome	ssRNA(+)	bacteria	BK013627	DAD50791.1	1-520	14-483	True
775	1	Riboviria	Orthornavirae	Lenarviricota	Leviviricetes	Norzivirales	Fiersviridae	Yahnavirus	Yahnavirus asiovicinum	E	ssRNA phage SRR7976325_21			BK014204		Complete coding genome	ssRNA(+)	bacteria	BK014204	DAD52782.1	1-594	1-594	False
617	1	Riboviria	Orthornavirae	Lenarviricota	Leviviricetes	Norzivirales	Fiersviridae	Yemegivirus	Yemegivirus asiovivens	E	ssRNA phage SRR7976356_6			BK013762		Complete coding genome	ssRNA(+)	bacteria	BK013762	DAD51236.1	1-564	7-493	True
635	1	Riboviria	Orthornavirae	Lenarviricota	Leviviricetes	Norzivirales	Fiersviridae	Yohcadevirus	Yohcadevirus borborocola	E	ssRNA phage SRR7976325_22			BK013750		Complete coding genome	ssRNA(+)	bacteria	BK013750	DAD51199.1	1-562	1-562	True
208	1	Riboviria	Orthornavirae	Lenarviricota	Leviviricetes	Norzivirales	Fiersviridae	Yuhrihovirus	Yuhrihovirus borborovicinum	E	ssRNA phage SRR7976323_1			BK013738		Complete coding genome	ssRNA(+)	bacteria	BK013738	DAD51162.1	1-527	1-527	True
277	1	Riboviria	Orthornavirae	Lenarviricota	Leviviricetes	Norzivirales	Solspiviridae	Alohrdovirus	Alohrdovirus borborenecus	E	ssRNA phage SRR5466727_6			BK013644		Complete coding genome	ssRNA(+)	bacteria	BK013644	DAD50850.1	1-605	9-591	True
420	1	Riboviria	Orthornavirae	Lenarviricota	Leviviricetes	Norzivirales	Solspiviridae	Andihavirus	Andihavirus borborohabitans	E	ssRNA phage SRR7976300_9			BK013716		Complete coding genome	ssRNA(+)	bacteria	BK013716	DAD51092.1	1-559	4-479	True
58	1	Riboviria	Orthornavirae	Lenarviricota	Leviviricetes	Norzivirales	Solspiviridae	Dibaevirus	Dibaevirus borborocola	E	ssRNA phage SRR7976299_12			BK014166		Complete coding genome	ssRNA(+)	bacteria	BK014166	DAD52651.1	1-636	18-607	True
173	1	Riboviria	Orthornavirae	Lenarviricota	Leviviricetes	Norzivirales	Solspiviridae	Dilzevirus	Dilzevirus borborohabitans	E	ssRNA phage SRR7976299_14			BK013709		Complete coding genome	ssRNA(+)	bacteria	BK013709	DAD51069.1	1-647	12-582	True
895	1	Riboviria	Orthornavirae	Lenarviricota	Leviviricetes	Norzivirales	Solspiviridae	Eosonovirus	Eosonovirus caenenecus	E	ssRNA phage SRR6050698_1			BK014130		Complete coding genome	ssRNA(+)	bacteria	BK014130	DAD52525.1	1-600	7-476	True
124	1	Riboviria	Orthornavirae	Lenarviricota	Leviviricetes	Norzivirales	Solspiviridae	Etdyvivirus	Etdyvivirus caenicola	E	ssRNA phage SRR7976299_15			BK014167		Complete coding genome	ssRNA(+)	bacteria	BK014167	DAD52654.1	1-615	1-615	True
633	1	Riboviria	Orthornavirae	Lenarviricota	Leviviricetes	Norzivirales	Solspiviridae	Fahrmivirus	Fahrmivirus caenivivens	E	ssRNA phage SRR6960509_14			BK014141		Complete coding genome	ssRNA(+)	bacteria	BK014141	DAD52564.1	1-672	25-632	False
1	1	Riboviria	Orthornavirae	Lenarviricota	Leviviricetes	Norzivirales	Solspiviridae	Hinehbovirus	Hinehbovirus caenihabitans	E	ssRNA phage SRR6255733_3			BK013673		Complete coding genome	ssRNA(+)	bacteria	BK013673	DAD50951.1	1-594	13-553	True
67	1	Riboviria	Orthornavirae	Lenarviricota	Leviviricetes	Norzivirales	Solspiviridae	Insbruvirus	Insbruvirus lutivivens	E	ssRNA phage SRR5208570_5			BK013621		Complete coding genome	ssRNA(+)	bacteria	BK013621	DAD50767.1	1-649	5-569	True
936	1	Riboviria	Orthornavirae	Lenarviricota	Leviviricetes	Norzivirales	Solspiviridae	Intasivirus	Intasivirus terradaptatum	E	ssRNA phage Gerhypos.1_51			BK013793		Complete coding genome	ssRNA(+)	bacteria	BK013793	DAD51350.1	1-587	1-587	True
527	1	Riboviria	Orthornavirae	Lenarviricota	Leviviricetes	Norzivirales	Solspiviridae	Jargovirus	Jargovirus pelovivens	E	ssRNA phage SRR5208572_2			BK014078		Complete coding genome	ssRNA(+)	bacteria	BK014078	DAD52351.1	1-610	11-589	True
700	1	Riboviria	Orthornavirae	Lenarviricota	Leviviricetes	Norzivirales	Solspiviridae	Mahshuvirus	Mahshuvirus limivivens	E	ssRNA phage SRR6960799_30			BK013604		Complete coding genome	ssRNA(+)	bacteria	BK013604	DAD50707.1	1-576	4-496	True
619	1	Riboviria	Orthornavirae	Lenarviricota	Leviviricetes	Norzivirales	Solspiviridae	Mintinovirus	Mintinovirus pelovicinum	E	ssRNA phage SRR6960797_4			BK014159		Complete coding genome	ssRNA(+)	bacteria	BK014159	DAD52627.1	1-636	2-610	True
313	1	Riboviria	Orthornavirae	Lenarviricota	Leviviricetes	Norzivirales	Solspiviridae	Odiravirus	Odiravirus lutihabitans	E	ssRNA phage SRR6960799_29			BK014055		Complete coding genome	ssRNA(+)	bacteria	BK014055	DAD52276.1	1-705	9-558	True
164	1	Riboviria	Orthornavirae	Lenarviricota	Leviviricetes	Norzivirales	Solspiviridae	Oekfovirus	Oekfovirus lutivicinum	E	ssRNA phage SRR5467091_9			BK013663		Complete coding genome	ssRNA(+)	bacteria	BK013663	DAD50915.1	1-575	1-575	True
135	1	Riboviria	Orthornavirae	Lenarviricota	Leviviricetes	Norzivirales	Solspiviridae	Puhrivirus	Puhrivirus limivivens	E	ssRNA phage SRR7473382_4			BK014074		Complete coding genome	ssRNA(+)	bacteria	BK014074	DAD52337.1	1-594	1-594	True
957	1	Riboviria	Orthornavirae	Lenarviricota	Leviviricetes	Norzivirales	Solspiviridae	Puirovirus	Puirovirus lutadaptatum	E	ssRNA phage SRR5466727_5			BK014109		Complete coding genome	ssRNA(+)	bacteria	BK014109	DAD52459.1	1-639	21-609	True
861	1	Riboviria	Orthornavirae	Lenarviricota	Leviviricetes	Norzivirales	Solspiviridae	Sexopuavirus	Sexopuavirus agricola	E	ssRNA phage Gerhypos.4_5			BK013966		Complete coding genome	ssRNA(+)	bacteria	BK013966	DAD51970.1	1-643	16-605	True
593	1	Riboviria	Orthornavirae	Lenarviricota	Leviviricetes	Norzivirales	Solspiviridae	Thiuhmevirus	Thiuhmevirus pedadaptatum	E	ssRNA phage Gephyllon.4_17			BK013478		Complete coding genome	ssRNA(+)	bacteria	BK013478	DAD50269.1	1-683	39-571	True
897	1	Riboviria	Orthornavirae	Lenarviricota	Leviviricetes	Norzivirales	Solspiviridae	Tohkunevirus	Tohkunevirus borborocola	E	ssRNA phage SRR6960799_28			BK014057		Complete coding genome	ssRNA(+)	bacteria	BK014057	DAD52282.1	1-634	7-582	True
127	1	Riboviria	Orthornavirae	Lenarviricota	Leviviricetes	Norzivirales	Solspiviridae	Tyrahlevirus	Tyrahlevirus caenicola	E	ssRNA phage SRR5208570_6			BK014076		Complete coding genome	ssRNA(+)	bacteria	BK014076	DAD52343.1	1-553	17-532	True
893	1	Riboviria	Orthornavirae	Lenarviricota	Leviviricetes	Norzivirales	Solspiviridae	Vendavirus	Vendavirus caenivivens	E	ssRNA phage SRR6960509_13			BK013680		Complete coding genome	ssRNA(+)	bacteria	BK013680	DAD50975.1	1-630	14-583	True
497	1	Riboviria	Orthornavirae	Lenarviricota	Leviviricetes	Norzivirales	Solspiviridae	Voulevirus	Voulevirus limivivens	E	ssRNA phage SRR6960551_12			BK013693		Complete coding genome	ssRNA(+)	bacteria	BK013693	DAD51018.1	1-585	42-585	True
271	1	Riboviria	Orthornavirae	Lenarviricota	Leviviricetes	Norzivirales	Solspiviridae	Wishivirus	Wishivirus defluviicola	E	ssRNA phage ESE017			BK013372		Complete coding genome	ssRNA(+)	bacteria	BK013372	DAD49894.1	1-585	13-583	True
223	1	Riboviria	Orthornavirae	Lenarviricota	Leviviricetes	Timlovirales	Blumeviridae	Alehndavirus	Alehndavirus ruminicola	E	ssRNA phage AVE020			BK013364		Complete coding genome	ssRNA(+)	bacteria	BK013364	DAD49868.1	1-707	11-539	False
86	1	Riboviria	Orthornavirae	Lenarviricota	Leviviricetes	Timlovirales	Blumeviridae	Bonghivirus	Bonghivirus borborenecus	E	ssRNA phage SRR5466725_7			BK014097		Complete coding genome	ssRNA(+)	bacteria	BK014097	DAD52418.1	1-574	19-467	False
159	1	Riboviria	Orthornavirae	Lenarviricota	Leviviricetes	Timlovirales	Blumeviridae	Cehntrovirus	Cehntrovirus agrihabitans	E	ssRNA phage Gerhypos.2_36			BK013422		Complete coding genome	ssRNA(+)	bacteria	BK013422	DAD50071.1	1-663	38-584	True
981	1	Riboviria	Orthornavirae	Lenarviricota	Leviviricetes	Timlovirales	Blumeviridae	Dahmuivirus	Dahmuivirus pelovivens	E	ssRNA phage SRR7976300_1			BK013717		Complete coding genome	ssRNA(+)	bacteria	BK013717	DAD51095.1	1-635	45-502	True
912	1	Riboviria	Orthornavirae	Lenarviricota	Leviviricetes	Timlovirales	Blumeviridae	Dehgumevirus	Dehgumevirus asiovivens	E	ssRNA phage SRR6960799_3			BK014052		Complete coding genome	ssRNA(+)	bacteria	BK014052	DAD52266.1	1-593	17-548	True
599	1	Riboviria	Orthornavirae	Lenarviricota	Leviviricetes	Timlovirales	Blumeviridae	Dehkhevirus	Dehkhevirus borboradaptatum	E	ssRNA phage SRR5466725_6			BK013638		Complete coding genome	ssRNA(+)	bacteria	BK013638	DAD50830.1	1-595	44-537	True
824	1	Riboviria	Orthornavirae	Lenarviricota	Leviviricetes	Timlovirales	Blumeviridae	Espurtavirus	Espurtavirus simiicola	E	ssRNA phage AVE004			KT462698	NC_055057	Complete coding genome	ssRNA(+)	bacteria	NC_055057	YP_010084023.1	1-572	18-494	False
890	1	Riboviria	Orthornavirae	Lenarviricota	Leviviricetes	Timlovirales	Blumeviridae	Gifriavirus	Gifriavirus ruminicola	E	ssRNA phage AVE018			BK013362		Complete coding genome	ssRNA(+)	bacteria	BK013362	DAD49862.1	1-587	5-487	False
543	1	Riboviria	Orthornavirae	Lenarviricota	Leviviricetes	Timlovirales	Blumeviridae	Hehrovirus	Hehrovirus borborohabitans	E	ssRNA phage SRR6960507_1			BK013575		Complete coding genome	ssRNA(+)	bacteria	BK013575	DAD50617.1	1-619	57-582	True
871	1	Riboviria	Orthornavirae	Lenarviricota	Leviviricetes	Timlovirales	Blumeviridae	Ivolevirus	Ivolevirus faecicola	E	ssRNA phage AVE016			BK013360		Complete coding genome	ssRNA(+)	bacteria	BK013360	DAD49856.1	1-719	42-628	False
237	1	Riboviria	Orthornavirae	Lenarviricota	Leviviricetes	Timlovirales	Blumeviridae	Kahnayevirus	Kahnayevirus asiovivens	E	ssRNA phage SRR7976324_2			BK013741		Complete coding genome	ssRNA(+)	bacteria	BK013741	DAD51172.1	1-604	59-553	False
821	1	Riboviria	Orthornavirae	Lenarviricota	Leviviricetes	Timlovirales	Blumeviridae	Kahraivirus	Kahraivirus borboradaptatum	E	ssRNA phage SRR6960799_2			BK014053		Complete coding genome	ssRNA(+)	bacteria	BK014053	DAD52270.1	1-648	2-560	True
205	1	Riboviria	Orthornavirae	Lenarviricota	Leviviricetes	Timlovirales	Blumeviridae	Kemiovirus	Kemiovirus caenivicinum	E	ssRNA phage SRR6960799_7			BK014059		Complete coding genome	ssRNA(+)	bacteria	BK014059	DAD52288.1	1-620	66-620	True
597	1	Riboviria	Orthornavirae	Lenarviricota	Leviviricetes	Timlovirales	Blumeviridae	Kerishovirus	Kerishovirus limenecus	E	ssRNA phage SRR7976325_4			BK013742		Complete coding genome	ssRNA(+)	bacteria	BK013742	DAD51175.1	1-656	42-628	True
809	1	Riboviria	Orthornavirae	Lenarviricota	Leviviricetes	Timlovirales	Blumeviridae	Konmavirus	Konmavirus lutivicinum	E	ssRNA phage SRR5467091_4			BK013657		Complete coding genome	ssRNA(+)	bacteria	BK013657	DAD50894.1	1-626	11-626	True
431	1	Riboviria	Orthornavirae	Lenarviricota	Leviviricetes	Timlovirales	Blumeviridae	Lirnavirus	Lirnavirus borborovicinum	E	ssRNA phage SRR7976299_4			BK014162		Complete coding genome	ssRNA(+)	bacteria	BK014162	DAD52637.1	1-674	83-637	True
681	1	Riboviria	Orthornavirae	Lenarviricota	Leviviricetes	Timlovirales	Blumeviridae	Lonzbavirus	Lonzbavirus caenadaptatum	E	ssRNA phage SRR6960797_1			BK013703		Complete coding genome	ssRNA(+)	bacteria	BK013703	DAD51048.1	1-588	51-527	True
567	1	Riboviria	Orthornavirae	Lenarviricota	Leviviricetes	Timlovirales	Blumeviridae	Marskhivirus	Marskhivirus piscicola	E	ssRNA phage AVE015			BK013359		Complete coding genome	ssRNA(+)	bacteria	BK013359	DAD49853.1	1-646	4-532	True
128	1	Riboviria	Orthornavirae	Lenarviricota	Leviviricetes	Timlovirales	Blumeviridae	Nehohpavirus	Nehohpavirus tellurenecus	E	ssRNA phage Esthiorhiza.2_43			BK013876		Complete coding genome	ssRNA(+)	bacteria	BK013876	DAD51635.1	1-659	65-606	True
232	1	Riboviria	Orthornavirae	Lenarviricota	Leviviricetes	Timlovirales	Blumeviridae	Nehpavirus	Nehpavirus caenenecus	E	ssRNA phage SRR5466369_1			BK013633		Complete coding genome	ssRNA(+)	bacteria	BK013633	DAD50814.1	1-615	11-542	True
654	1	Riboviria	Orthornavirae	Lenarviricota	Leviviricetes	Timlovirales	Blumeviridae	Obhoarovirus	Obhoarovirus terradaptatum	E	ssRNA phage Zoerhiza.1_23			BK013428		Complete coding genome	ssRNA(+)	bacteria	BK013428	DAD50091.1	1-665	2-608	True
407	1	Riboviria	Orthornavirae	Lenarviricota	Leviviricetes	Timlovirales	Blumeviridae	Pacehavirus	Pacehavirus humicola	E	ssRNA phage Gerhypos.4_51			BK013460		Complete coding genome	ssRNA(+)	bacteria	BK013460	DAD50207.1	1-628	1-628	False
499	1	Riboviria	Orthornavirae	Lenarviricota	Leviviricetes	Timlovirales	Blumeviridae	Pahdacivirus	Pahdacivirus asiadaptatum	E	ssRNA phage SRR6960509_3			BK013681		Complete coding genome	ssRNA(+)	bacteria	BK013681	DAD50978.1	1-610	59-553	True
257	1	Riboviria	Orthornavirae	Lenarviricota	Leviviricetes	Timlovirales	Blumeviridae	Rhohmbavirus	Rhohmbavirus terrivicinum	E	ssRNA phage Gerhypos.2_33			BK013518		Complete coding genome	ssRNA(+)	bacteria	BK013518	DAD50412.1	1-594	34-594	True
716	1	Riboviria	Orthornavirae	Lenarviricota	Leviviricetes	Timlovirales	Blumeviridae	Semodevirus	Semodevirus borborenecus	E	ssRNA phage SRR6960799_4			BK013584		Complete coding genome	ssRNA(+)	bacteria	BK013584	DAD50645.1	1-682	93-682	True
991	1	Riboviria	Orthornavirae	Lenarviricota	Leviviricetes	Timlovirales	Blumeviridae	Shihmovirus	Shihmovirus borborovivens	E	ssRNA phage SRR6960799_5			BK013590		Complete coding genome	ssRNA(+)	bacteria	BK013590	DAD50663.1	1-541	98-384	False
604	1	Riboviria	Orthornavirae	Lenarviricota	Leviviricetes	Timlovirales	Blumeviridae	Shihwivirus	Shihwivirus caenenecus	E	ssRNA phage SRR7976324_1			BK013740		Complete coding genome	ssRNA(+)	bacteria	BK013740	DAD51169.1	1-638	64-598	True
130	1	Riboviria	Orthornavirae	Lenarviricota	Leviviricetes	Timlovirales	Blumeviridae	Tibirnivirus	Tibirnivirus paludicola	E	ssRNA phage ESO001			BK013380		Complete coding genome	ssRNA(+)	bacteria	BK013380	DAD49922.1	1-573	7-543	True
640	1	Riboviria	Orthornavirae	Lenarviricota	Leviviricetes	Timlovirales	Blumeviridae	Tinebovirus	Tinebovirus borborenecus	E	ssRNA phage SRR6960799_1			BK013586		Complete coding genome	ssRNA(+)	bacteria	BK013586	DAD50651.1	1-601	46-589	True
888	1	Riboviria	Orthornavirae	Lenarviricota	Leviviricetes	Timlovirales	Blumeviridae	Wahdswovirus	Wahdswovirus lutenecus	E	ssRNA phage SRR7976299_5			BK014163		Complete coding genome	ssRNA(+)	bacteria	BK014163	DAD52640.1	1-669	7-622	True
803	1	Riboviria	Orthornavirae	Lenarviricota	Leviviricetes	Timlovirales	Blumeviridae	Yenihzavirus	Yenihzavirus borboradaptatum	E	ssRNA phage SRR6960799_6			BK013587		Complete coding genome	ssRNA(+)	bacteria	BK013587	DAD50654.1	1-659	6-528	True
721	1	Riboviria	Orthornavirae	Lenarviricota	Leviviricetes	Timlovirales	Steitzviridae	Abakapovirus	Abakapovirus humadaptatum	E	ssRNA phage Gerhypos.2_21			BK013543		Complete coding genome	ssRNA(+)	bacteria	BK013543	DAD50505.1	1-620	43-620	True
391	1	Riboviria	Orthornavirae	Lenarviricota	Leviviricetes	Timlovirales	Steitzviridae	Achlievirus	Achlievirus humihabitans	E	ssRNA phage Esthiorhiza.4_6			BK013952		Complete coding genome	ssRNA(+)	bacteria	BK013952	DAD51912.1	1-636	37-636	True
699	1	Riboviria	Orthornavirae	Lenarviricota	Leviviricetes	Timlovirales	Steitzviridae	Adahmuvirus	Adahmuvirus asiocola	E	ssRNA phage SRR6960799_41			BK014065		Complete coding genome	ssRNA(+)	bacteria	BK014065	DAD52308.1	1-635	1-635	True
722	1	Riboviria	Orthornavirae	Lenarviricota	Leviviricetes	Timlovirales	Steitzviridae	Alehxovirus	Alehxovirus agradaptatum	E	ssRNA phage Gerhypos.4_38			BK014025		Complete coding genome	ssRNA(+)	bacteria	BK014025	DAD52177.1	1-665	92-653	True
750	1	Riboviria	Orthornavirae	Lenarviricota	Leviviricetes	Timlovirales	Steitzviridae	Aphenovirus	Aphenovirus arvicola	E	ssRNA phage Gerhypos.4_44			BK013869		Complete coding genome	ssRNA(+)	bacteria	BK013869	DAD51612.1	1-603	3-562	True
528	1	Riboviria	Orthornavirae	Lenarviricota	Leviviricetes	Timlovirales	Steitzviridae	Arawsmovirus	Arawsmovirus borborovivens	E	ssRNA phage SRR5467091_13			BK014126		Complete coding genome	ssRNA(+)	bacteria	BK014126	DAD52512.1	1-575	24-528	True
34	1	Riboviria	Orthornavirae	Lenarviricota	Leviviricetes	Timlovirales	Steitzviridae	Arctuvirus	Arctuvirus pedocola	E	ssRNA phage Zoerhiza.4_8			BK013874		Complete coding genome	ssRNA(+)	bacteria	BK013874	DAD51628.1	1-615	46-615	True
180	1	Riboviria	Orthornavirae	Lenarviricota	Leviviricetes	Timlovirales	Steitzviridae	Arpirivirus	Arpirivirus pedenecus	E	ssRNA phage Esthiorhiza.2_47			BK013850		Complete coding genome	ssRNA(+)	bacteria	BK013850	DAD51548.1	1-667	28-625	True
166	1	Riboviria	Orthornavirae	Lenarviricota	Leviviricetes	Timlovirales	Steitzviridae	Ashcevirus	Ashcevirus caenenecus	E	ssRNA phage SRR7976310_17			BK014187		Complete coding genome	ssRNA(+)	bacteria	BK014187	DAD52726.1	1-634	50-634	True
524	1	Riboviria	Orthornavirae	Lenarviricota	Leviviricetes	Timlovirales	Steitzviridae	Bahnicevirus	Bahnicevirus terricola	E	ssRNA phage Zoerhiza.4_9			BK013771		Complete coding genome	ssRNA(+)	bacteria	BK013771	DAD51268.1	1-601	44-601	True
614	1	Riboviria	Orthornavirae	Lenarviricota	Leviviricetes	Timlovirales	Steitzviridae	Belbovirus	Belbovirus lutenecus	E	ssRNA phage SRR7976301_9			BK013723		Complete coding genome	ssRNA(+)	bacteria	BK013723	DAD51113.1	1-720	3-567	True
463	1	Riboviria	Orthornavirae	Lenarviricota	Leviviricetes	Timlovirales	Steitzviridae	Berdovirus	Berdovirus luticola	E	ssRNA phage SRR5466727_8			BK014108		Complete coding genome	ssRNA(+)	bacteria	BK014108	DAD52456.1	1-590	25-559	True
380	1	Riboviria	Orthornavirae	Lenarviricota	Leviviricetes	Timlovirales	Steitzviridae	Bicehmovirus	Bicehmovirus lutivivens	E	ssRNA phage SRR5466728_5			BK013647		Complete coding genome	ssRNA(+)	bacteria	BK013647	DAD50859.1	1-657	22-640	True
870	1	Riboviria	Orthornavirae	Lenarviricota	Leviviricetes	Timlovirales	Steitzviridae	Bidhavirus	Bidhavirus pelocola	E	ssRNA phage SRR5467090_9			BK013652		Complete coding genome	ssRNA(+)	bacteria	BK013652	DAD50876.1	1-651	19-651	True
602	1	Riboviria	Orthornavirae	Lenarviricota	Leviviricetes	Timlovirales	Steitzviridae	Brikhyavirus	Brikhyavirus terrivicinum	E	ssRNA phage Zoerhiza.1_14			BK013992		Complete coding genome	ssRNA(+)	bacteria	BK013992	DAD52064.1	1-616	36-568	True
822	1	Riboviria	Orthornavirae	Lenarviricota	Leviviricetes	Timlovirales	Steitzviridae	Cahrlavirus	Cahrlavirus caenivicinum	E	ssRNA phage SRR5466725_20			BK014102		Complete coding genome	ssRNA(+)	bacteria	BK014102	DAD52435.1	1-612	1-612	True
131	1	Riboviria	Orthornavirae	Lenarviricota	Leviviricetes	Timlovirales	Steitzviridae	Cahtavirus	Cahtavirus humihabitans	E	ssRNA phage Gerhypos.2_17			BK013865		Complete coding genome	ssRNA(+)	bacteria	BK013865	DAD51599.1	1-623	52-623	True
836	1	Riboviria	Orthornavirae	Lenarviricota	Leviviricetes	Timlovirales	Steitzviridae	Catindovirus	Catindovirus agricola	E	ssRNA phage Esthiorhiza.1_4			BK014044		Complete coding genome	ssRNA(+)	bacteria	BK014044	DAD52240.1	1-598	1-563	True
605	1	Riboviria	Orthornavirae	Lenarviricota	Leviviricetes	Timlovirales	Steitzviridae	Cebevirus	Cebevirus agrenecus	E	ssRNA phage Gephyllon.1_27			BK013776		Complete coding genome	ssRNA(+)	bacteria	BK013776	DAD51287.1	1-657	1-657	True
295	1	Riboviria	Orthornavirae	Lenarviricota	Leviviricetes	Timlovirales	Steitzviridae	Chlurivirus	Chlurivirus chorocola	E	ssRNA phage Esthiorhiza.4_11			BK013418		Complete coding genome	ssRNA(+)	bacteria	BK013418	DAD50058.1	1-570	1-570	True
828	1	Riboviria	Orthornavirae	Lenarviricota	Leviviricetes	Timlovirales	Steitzviridae	Chorovirus	Chorovirus peladaptatum	E	ssRNA phage SRR6960507_13			BK013576		Complete coding genome	ssRNA(+)	bacteria	BK013576	DAD50620.1	1-654	24-654	True
339	1	Riboviria	Orthornavirae	Lenarviricota	Leviviricetes	Timlovirales	Steitzviridae	Clitovirus	Clitovirus chorohabitans	E	ssRNA phage Gerhypos.3_13			BK013401		Complete coding genome	ssRNA(+)	bacteria	BK013401	DAD49995.1	1-599	1-599	True
383	1	Riboviria	Orthornavirae	Lenarviricota	Leviviricetes	Timlovirales	Steitzviridae	Cohrdavirus	Cohrdavirus arvadaptatum	E	ssRNA phage Zoerhiza.4_14			BK013475		Complete coding genome	ssRNA(+)	bacteria	BK013475	DAD50259.1	1-630	45-630	True
874	1	Riboviria	Orthornavirae	Lenarviricota	Leviviricetes	Timlovirales	Steitzviridae	Controvirus	Controvirus defluviicola	E	ssRNA phage ESE016			BK013371		Complete coding genome	ssRNA(+)	bacteria	BK013371	DAD49891.1	1-594	2-594	True
184	1	Riboviria	Orthornavirae	Lenarviricota	Leviviricetes	Timlovirales	Steitzviridae	Cunarovirus	Cunarovirus pedocola	E	ssRNA phage Gerhypos.4_37			BK013908		Complete coding genome	ssRNA(+)	bacteria	BK013908	DAD51749.1	1-630	60-630	True
330	1	Riboviria	Orthornavirae	Lenarviricota	Leviviricetes	Timlovirales	Steitzviridae	Dohnjavirus	Dohnjavirus caenadaptatum	E	ssRNA phage SRR5466727_7			BK013642		Complete coding genome	ssRNA(+)	bacteria	BK013642	DAD50844.1	1-636	40-636	False
68	1	Riboviria	Orthornavirae	Lenarviricota	Leviviricetes	Timlovirales	Steitzviridae	Endehruvirus	Endehruvirus chthonocola	E	ssRNA phage Gerhypos.1_44			BK013412		Complete coding genome	ssRNA(+)	bacteria	BK013412	DAD50038.1	1-651	79-606	True
322	1	Riboviria	Orthornavirae	Lenarviricota	Leviviricetes	Timlovirales	Steitzviridae	Eregrovirus	Eregrovirus chthonohabitans	E	ssRNA phage Zoerhiza.2_14			BK013789		Complete coding genome	ssRNA(+)	bacteria	BK013789	DAD51335.1	1-601	1-601	True
294	1	Riboviria	Orthornavirae	Lenarviricota	Leviviricetes	Timlovirales	Steitzviridae	Erimutivirus	Erimutivirus chthonovicinum	E	ssRNA phage Zoerhiza.1_18			BK013571		Complete coding genome	ssRNA(+)	bacteria	BK013571	DAD50604.1	1-670	30-625	True
77	1	Riboviria	Orthornavirae	Lenarviricota	Leviviricetes	Timlovirales	Steitzviridae	Fagihovirus	Fagihovirus caenihabitans	E	ssRNA phage SRR7976357_11			BK014213		Complete coding genome	ssRNA(+)	bacteria	BK014213	DAD52812.1	1-693	117-662	False
288	1	Riboviria	Orthornavirae	Lenarviricota	Leviviricetes	Timlovirales	Steitzviridae	Fejonovirus	Fejonovirus limenecus	E	ssRNA phage SRR7976326_5			BK013756		Complete coding genome	ssRNA(+)	bacteria	BK013756	DAD51218.1	1-658	43-658	True
659	1	Riboviria	Orthornavirae	Lenarviricota	Leviviricetes	Timlovirales	Steitzviridae	Ferahgovirus	Ferahgovirus geoadaptatum	E	ssRNA phage Zoerhiza.4_22			BK013944		Complete coding genome	ssRNA(+)	bacteria	BK013944	DAD51879.1	1-625	86-625	True
335	1	Riboviria	Orthornavirae	Lenarviricota	Leviviricetes	Timlovirales	Steitzviridae	Fluruvirus	Fluruvirus limivicinum	E	ssRNA phage SRR5466725_21			BK014091		Complete coding genome	ssRNA(+)	bacteria	BK014091	DAD52395.1	1-598	38-598	True
553	1	Riboviria	Orthornavirae	Lenarviricota	Leviviricetes	Timlovirales	Steitzviridae	Frobavirus	Frobavirus limivivens	E	ssRNA phage SRR7976299_19			BK014168		Complete coding genome	ssRNA(+)	bacteria	BK014168	DAD52657.1	1-670	104-670	True
712	1	Riboviria	Orthornavirae	Lenarviricota	Leviviricetes	Timlovirales	Steitzviridae	Fudhoevirus	Fudhoevirus lutadaptatum	E	ssRNA phage SRR6254353_2			BK014135		Complete coding genome	ssRNA(+)	bacteria	BK014135	DAD52544.1	1-626	47-577	True
651	1	Riboviria	Orthornavirae	Lenarviricota	Leviviricetes	Timlovirales	Steitzviridae	Gahmegovirus	Gahmegovirus lutivicinum	E	ssRNA phage SRR6960802_3			BK013704		Complete coding genome	ssRNA(+)	bacteria	BK013704	DAD51053.1	1-604	11-566	True
576	1	Riboviria	Orthornavirae	Lenarviricota	Leviviricetes	Timlovirales	Steitzviridae	Garnievirus	Garnievirus lutivivens	E	ssRNA phage SRR5466338_5			BK014084		Complete coding genome	ssRNA(+)	bacteria	BK014084	DAD52370.1	1-715	23-599	True
333	1	Riboviria	Orthornavirae	Lenarviricota	Leviviricetes	Timlovirales	Steitzviridae	Gehrmavirus	Gehrmavirus geocola	E	ssRNA phage Esthiorhiza.2_31			BK013399		Complete coding genome	ssRNA(+)	bacteria	BK013399	DAD49989.1	1-658	3-625	True
289	1	Riboviria	Orthornavirae	Lenarviricota	Leviviricetes	Timlovirales	Steitzviridae	Gernuduvirus	Gernuduvirus geoenecus	E	ssRNA phage Gephyllon.1_21			BK013826		Complete coding genome	ssRNA(+)	bacteria	BK013826	DAD51465.1	1-610	1-610	True
50	1	Riboviria	Orthornavirae	Lenarviricota	Leviviricetes	Timlovirales	Steitzviridae	Gihfavirus	Gihfavirus geohabitans	E	ssRNA phage Gerhypos.4_31			BK013998		Complete coding genome	ssRNA(+)	bacteria	BK013998	DAD52085.1	1-606	3-565	True
214	1	Riboviria	Orthornavirae	Lenarviricota	Leviviricetes	Timlovirales	Steitzviridae	Gredihovirus	Gredihovirus telluricola	E	ssRNA phage Gerhypos.4_27			BK013999		Complete coding genome	ssRNA(+)	bacteria	BK013999	DAD52088.1	1-599	1-599	True
345	1	Riboviria	Orthornavirae	Lenarviricota	Leviviricetes	Timlovirales	Steitzviridae	Gulmivirus	Gulmivirus asiovicinum	E	ssRNA phage SRR6960507_12			BK014048		Complete coding genome	ssRNA(+)	bacteria	BK014048	DAD52254.1	1-643	88-643	True
705	1	Riboviria	Orthornavirae	Lenarviricota	Leviviricetes	Timlovirales	Steitzviridae	Hahkesevirus	Hahkesevirus borborocola	E	ssRNA phage SRR6960799_36			BK013588		Complete coding genome	ssRNA(+)	bacteria	BK013588	DAD50657.1	1-594	33-594	True
768	1	Riboviria	Orthornavirae	Lenarviricota	Leviviricetes	Timlovirales	Steitzviridae	Henifovirus	Henifovirus caenadaptatum	E	ssRNA phage SRR7976310_14			BK014184		Complete coding genome	ssRNA(+)	bacteria	BK014184	DAD52716.1	1-644	77-644	False
85	1	Riboviria	Orthornavirae	Lenarviricota	Leviviricetes	Timlovirales	Steitzviridae	Hohltdevirus	Hohltdevirus edaphocola	E	ssRNA phage Esthiorhiza.2_21			BK013801		Complete coding genome	ssRNA(+)	bacteria	BK013801	DAD51378.1	1-616	49-575	True
418	1	Riboviria	Orthornavirae	Lenarviricota	Leviviricetes	Timlovirales	Steitzviridae	Hohrdovirus	Hohrdovirus pedocola	E	ssRNA phage Gephyllon.1_24			BK013527		Complete coding genome	ssRNA(+)	bacteria	BK013527	DAD50450.1	1-607	1-607	True
123	1	Riboviria	Orthornavirae	Lenarviricota	Leviviricetes	Timlovirales	Steitzviridae	Huhbevirus	Huhbevirus solivicinum	E	ssRNA phage Esthiorhiza.1_5			BK013950		Complete coding genome	ssRNA(+)	bacteria	BK013950	DAD51906.1	1-710	44-573	True
440	1	Riboviria	Orthornavirae	Lenarviricota	Leviviricetes	Timlovirales	Steitzviridae	Huohcivirus	Huohcivirus geoenecus	E	ssRNA phage Gerhypos.1_17			BK013963		Complete coding genome	ssRNA(+)	bacteria	BK013963	DAD51958.1	1-640	1-640	True
57	1	Riboviria	Orthornavirae	Lenarviricota	Leviviricetes	Timlovirales	Steitzviridae	Huylevirus	Huylevirus limihabitans	E	ssRNA phage SRR5467091_10			BK013659		Complete coding genome	ssRNA(+)	bacteria	BK013659	DAD50902.1	1-604	42-604	True
748	1	Riboviria	Orthornavirae	Lenarviricota	Leviviricetes	Timlovirales	Steitzviridae	Hyjrovirus	Hyjrovirus geohabitans	E	ssRNA phage Esthiorhiza.4_16			BK013897		Complete coding genome	ssRNA(+)	bacteria	BK013897	DAD51709.1	1-598	41-598	True
221	1	Riboviria	Orthornavirae	Lenarviricota	Leviviricetes	Timlovirales	Steitzviridae	Hylipavirus	Hylipavirus geovicinum	E	ssRNA phage Gephyllon.2_2			BK013798		Complete coding genome	ssRNA(+)	bacteria	BK013798	DAD51367.1	1-591	44-549	True
32	1	Riboviria	Orthornavirae	Lenarviricota	Leviviricetes	Timlovirales	Steitzviridae	Iwahcevirus	Iwahcevirus pelovicinum	E	ssRNA phage SRR6960799_32			BK013601		Complete coding genome	ssRNA(+)	bacteria	BK013601	DAD50698.1	1-639	1-588	True
653	1	Riboviria	Orthornavirae	Lenarviricota	Leviviricetes	Timlovirales	Steitzviridae	Jiforsuvirus	Jiforsuvirus asiadaptatum	E	ssRNA phage SRR5467091_16			BK013658		Complete coding genome	ssRNA(+)	bacteria	BK013658	DAD50898.1	1-650	94-650	False
64	1	Riboviria	Orthornavirae	Lenarviricota	Leviviricetes	Timlovirales	Steitzviridae	Kecijavirus	Kecijavirus borborocola	E	ssRNA phage SRR7976325_26			BK014199		Complete coding genome	ssRNA(+)	bacteria	BK014199	DAD52766.1	1-652	1-652	True
804	1	Riboviria	Orthornavirae	Lenarviricota	Leviviricetes	Timlovirales	Steitzviridae	Kecuhnavirus	Kecuhnavirus terrivicinum	E	ssRNA phage Gerhypos.2_13			BK013423		Complete coding genome	ssRNA(+)	bacteria	BK013423	DAD50074.1	1-610	80-610	True
285	1	Riboviria	Orthornavirae	Lenarviricota	Leviviricetes	Timlovirales	Steitzviridae	Kehruavirus	Kehruavirus terrivivens	E	ssRNA phage Esthiorhiza.1_14			BK013465		Complete coding genome	ssRNA(+)	bacteria	BK013465	DAD50225.1	1-610	1-610	True
920	1	Riboviria	Orthornavirae	Lenarviricota	Leviviricetes	Timlovirales	Steitzviridae	Kihsiravirus	Kihsiravirus limivicinum	E	ssRNA phage SRR7976325_28			BK014196		Complete coding genome	ssRNA(+)	bacteria	BK014196	DAD52755.1	1-683	46-678	True
896	1	Riboviria	Orthornavirae	Lenarviricota	Leviviricetes	Timlovirales	Steitzviridae	Kinglevirus	Kinglevirus lutadaptatum	E	ssRNA phage SRR5466337_3			BK014080		Complete coding genome	ssRNA(+)	bacteria	BK014080	DAD52357.1	1-632	61-598	True
9	1	Riboviria	Orthornavirae	Lenarviricota	Leviviricetes	Timlovirales	Steitzviridae	Kyanivirus	Kyanivirus asiadaptatum	E	ssRNA phage SRR7976310_16			BK013734		Complete coding genome	ssRNA(+)	bacteria	BK013734	DAD51149.1	1-662	1-662	True
781	1	Riboviria	Orthornavirae	Lenarviricota	Leviviricetes	Timlovirales	Steitzviridae	Laimuvirus	Laimuvirus asiocola	E	ssRNA phage SRR6255733_6			BK013671		Complete coding genome	ssRNA(+)	bacteria	BK013671	DAD50944.1	1-601	44-601	True
643	1	Riboviria	Orthornavirae	Lenarviricota	Leviviricetes	Timlovirales	Steitzviridae	Lazuovirus	Lazuovirus agrenecus	E	ssRNA phage Zoerhiza.1_15			BK013914		Complete coding genome	ssRNA(+)	bacteria	BK013914	DAD51772.1	1-664	2-602	True
249	1	Riboviria	Orthornavirae	Lenarviricota	Leviviricetes	Timlovirales	Steitzviridae	Lehptavirus	Lehptavirus chorocola	E	ssRNA phage Zoerhiza.1_4			BK013968		Complete coding genome	ssRNA(+)	bacteria	BK013968	DAD51977.1	1-631	43-631	False
944	1	Riboviria	Orthornavirae	Lenarviricota	Leviviricetes	Timlovirales	Steitzviridae	Lihvevirus	Lihvevirus borborenecus	E	ssRNA phage SRR6960549_9			BK014152		Complete coding genome	ssRNA(+)	bacteria	BK014152	DAD52603.1	1-596	28-560	True
992	1	Riboviria	Orthornavirae	Lenarviricota	Leviviricetes	Timlovirales	Steitzviridae	Limaivirus	Limaivirus borborocola	E	ssRNA phage SRR5466727_9			BK013641		Complete coding genome	ssRNA(+)	bacteria	BK013641	DAD50840.1	1-669	89-669	False
909	1	Riboviria	Orthornavirae	Lenarviricota	Leviviricetes	Timlovirales	Steitzviridae	Lomnativirus	Lomnativirus arvihabitans	E	ssRNA phage Gephyllon.3_9			BK013864		Complete coding genome	ssRNA(+)	bacteria	BK013864	DAD51595.1	1-619	49-577	True
671	1	Riboviria	Orthornavirae	Lenarviricota	Leviviricetes	Timlovirales	Steitzviridae	Loptevirus	Loptevirus arvivivens	E	ssRNA phage Zoerhiza.2_17			BK013446		Complete coding genome	ssRNA(+)	bacteria	BK013446	DAD50156.1	1-603	47-603	True
108	1	Riboviria	Orthornavirae	Lenarviricota	Leviviricetes	Timlovirales	Steitzviridae	Luloavirus	Luloavirus edaphocola	E	ssRNA phage Zoerhiza.2_13			BK013857		Complete coding genome	ssRNA(+)	bacteria	BK013857	DAD51572.1	1-598	1-598	True
753	1	Riboviria	Orthornavirae	Lenarviricota	Leviviricetes	Timlovirales	Steitzviridae	Lygehevirus	Lygehevirus pedocola	E	ssRNA phage Zoerhiza.4_26			BK013486		Complete coding genome	ssRNA(+)	bacteria	BK013486	DAD50296.1	1-607	42-578	True
362	1	Riboviria	Orthornavirae	Lenarviricota	Leviviricetes	Timlovirales	Steitzviridae	Lyndovirus	Lyndovirus caenivicinum	E	ssRNA phage SRR6960509_17			BK014144		Complete coding genome	ssRNA(+)	bacteria	BK014144	DAD52576.1	1-598	43-598	True
365	1	Riboviria	Orthornavirae	Lenarviricota	Leviviricetes	Timlovirales	Steitzviridae	Mahdsavirus	Mahdsavirus limadaptatum	E	ssRNA phage SRR6960799_39			BK013599		Complete coding genome	ssRNA(+)	bacteria	BK013599	DAD50692.1	1-614	63-601	True
717	1	Riboviria	Orthornavirae	Lenarviricota	Leviviricetes	Timlovirales	Steitzviridae	Mahjnavirus	Mahjnavirus limenecus	E	ssRNA phage SRR7976299_18			BK013712		Complete coding genome	ssRNA(+)	bacteria	BK013712	DAD51079.1	1-582	43-582	True
292	1	Riboviria	Orthornavirae	Lenarviricota	Leviviricetes	Timlovirales	Steitzviridae	Metsavirus	Metsavirus lutivivens	E	ssRNA phage SRR7976325_27			BK014193		Complete coding genome	ssRNA(+)	bacteria	BK014193	DAD52746.1	1-635	81-635	True
197	1	Riboviria	Orthornavirae	Lenarviricota	Leviviricetes	Timlovirales	Steitzviridae	Milihnovirus	Milihnovirus solihabitans	E	ssRNA phage Zoerhiza.2_6			BK014024		Complete coding genome	ssRNA(+)	bacteria	BK014024	DAD52174.1	1-607	40-566	True
825	1	Riboviria	Orthornavirae	Lenarviricota	Leviviricetes	Timlovirales	Steitzviridae	Minusuvirus	Minusuvirus solivicinum	E	ssRNA phage Gerhypos.4_7			BK014007		Complete coding genome	ssRNA(+)	bacteria	BK014007	DAD52117.1	1-602	47-602	True
673	1	Riboviria	Orthornavirae	Lenarviricota	Leviviricetes	Timlovirales	Steitzviridae	Mocruvirus	Mocruvirus chthonadaptatum	E	ssRNA phage Esthiorhiza.2_34			BK013851		Complete coding genome	ssRNA(+)	bacteria	BK013851	DAD51551.1	1-646	1-646	True
247	1	Riboviria	Orthornavirae	Lenarviricota	Leviviricetes	Timlovirales	Steitzviridae	Molucevirus	Molucevirus chthonohabitans	E	ssRNA phage Gerhypos.1_46			BK013809		Complete coding genome	ssRNA(+)	bacteria	BK013809	DAD51407.1	1-653	26-653	True
403	1	Riboviria	Orthornavirae	Lenarviricota	Leviviricetes	Timlovirales	Steitzviridae	Nehumivirus	Nehumivirus tellurihabitans	E	ssRNA phage Gephyllon.1_28			BK013890		Complete coding genome	ssRNA(+)	bacteria	BK013890	DAD51683.1	1-658	78-658	True
117	1	Riboviria	Orthornavirae	Lenarviricota	Leviviricetes	Timlovirales	Steitzviridae	Nihlwovirus	Nihlwovirus limicola	E	ssRNA phage SRR6255733_5			BK014139		Complete coding genome	ssRNA(+)	bacteria	BK014139	DAD52557.1	1-595	1-595	True
119	1	Riboviria	Orthornavirae	Lenarviricota	Leviviricetes	Timlovirales	Steitzviridae	Ociwvivirus	Ociwvivirus luticola	E	ssRNA phage SRR6960549_6			BK013691		Complete coding genome	ssRNA(+)	bacteria	BK013691	DAD51011.1	1-654	68-595	False
710	1	Riboviria	Orthornavirae	Lenarviricota	Leviviricetes	Timlovirales	Steitzviridae	Pahspavirus	Pahspavirus humihabitans	E	ssRNA phage Gerhypos.1_25			BK013970		Complete coding genome	ssRNA(+)	bacteria	BK013970	DAD51983.1	1-595	3-564	True
993	1	Riboviria	Orthornavirae	Lenarviricota	Leviviricetes	Timlovirales	Steitzviridae	Patimovirus	Patimovirus humivicinum	E	ssRNA phage Gerhypos.1_13			BK013858		Complete coding genome	ssRNA(+)	bacteria	BK013858	DAD51575.1	1-664	93-600	False
955	1	Riboviria	Orthornavirae	Lenarviricota	Leviviricetes	Timlovirales	Steitzviridae	Pepusduvirus	Pepusduvirus humivivens	E	ssRNA phage Zoerhiza.4_25			BK013844		Complete coding genome	ssRNA(+)	bacteria	BK013844	DAD51528.1	1-670	4-591	True
414	1	Riboviria	Orthornavirae	Lenarviricota	Leviviricetes	Timlovirales	Steitzviridae	Phulihavirus	Phulihavirus agrenecus	E	ssRNA phage Gerhypos.1_47			BK014014		Complete coding genome	ssRNA(+)	bacteria	BK014014	DAD52141.1	1-600	1-600	True
924	1	Riboviria	Orthornavirae	Lenarviricota	Leviviricetes	Timlovirales	Steitzviridae	Pirifovirus	Pirifovirus chorovicinum	E	ssRNA phage Gerhypos.1_45			BK014041		Complete coding genome	ssRNA(+)	bacteria	BK014041	DAD52231.1	1-615	26-559	True
241	1	Riboviria	Orthornavirae	Lenarviricota	Leviviricetes	Timlovirales	Steitzviridae	Podtsbuvirus	Podtsbuvirus caenenecus	E	ssRNA phage SRR5467091_14			BK014121		Complete coding genome	ssRNA(+)	bacteria	BK014121	DAD52497.1	1-660	90-660	True
397	1	Riboviria	Orthornavirae	Lenarviricota	Leviviricetes	Timlovirales	Steitzviridae	Pohlodivirus	Pohlodivirus arvihabitans	E	ssRNA phage Gerhypos.4_11			BK013419		Complete coding genome	ssRNA(+)	bacteria	BK013419	DAD50061.1	1-598	1-598	True
800	1	Riboviria	Orthornavirae	Lenarviricota	Leviviricetes	Timlovirales	Steitzviridae	Psiaduvirus	Psiaduvirus pedadaptatum	E	ssRNA phage Zoerhiza.2_24			BK013988		Complete coding genome	ssRNA(+)	bacteria	BK013988	DAD52047.1	1-644	89-644	True
384	1	Riboviria	Orthornavirae	Lenarviricota	Leviviricetes	Timlovirales	Steitzviridae	Psouhdivirus	Psouhdivirus caenivivens	E	ssRNA phage SRR5466369_3			BK014090		Complete coding genome	ssRNA(+)	bacteria	BK014090	DAD52391.1	1-628	1-628	True
152	1	Riboviria	Orthornavirae	Lenarviricota	Leviviricetes	Timlovirales	Steitzviridae	Puduphavirus	Puduphavirus pedovivens	E	ssRNA phage Gephyllon.1_20			BK013447		Complete coding genome	ssRNA(+)	bacteria	BK013447	DAD50159.1	1-704	85-632	False
269	1	Riboviria	Orthornavirae	Lenarviricota	Leviviricetes	Timlovirales	Steitzviridae	Pujohnavirus	Pujohnavirus geovivens	E	ssRNA phage Zoerhiza.4_19			BK013561		Complete coding genome	ssRNA(+)	bacteria	BK013561	DAD50568.1	1-669	38-634	True
698	1	Riboviria	Orthornavirae	Lenarviricota	Leviviricetes	Timlovirales	Steitzviridae	Rodtovirus	Rodtovirus pelovivens	E	ssRNA phage SRR6960509_16			BK013686		Complete coding genome	ssRNA(+)	bacteria	BK013686	DAD50994.1	1-603	1-603	True
446	1	Riboviria	Orthornavirae	Lenarviricota	Leviviricetes	Timlovirales	Steitzviridae	Rohsdrivirus	Rohsdrivirus terrivivens	E	ssRNA phage Gerhypos.1_11			BK013820		Complete coding genome	ssRNA(+)	bacteria	BK013820	DAD51443.1	1-595	43-595	True
44	1	Riboviria	Orthornavirae	Lenarviricota	Leviviricetes	Timlovirales	Steitzviridae	Sdenfavirus	Sdenfavirus asiovicinum	E	ssRNA phage SRR7976301_11			BK014176		Complete coding genome	ssRNA(+)	bacteria	BK014176	DAD52686.1	1-608	2-560	True
439	1	Riboviria	Orthornavirae	Lenarviricota	Leviviricetes	Timlovirales	Steitzviridae	Setohruvirus	Setohruvirus borborocola	E	ssRNA phage SRR5467090_8			BK014118		Complete coding genome	ssRNA(+)	bacteria	BK014118	DAD52488.1	1-597	42-597	True
663	1	Riboviria	Orthornavirae	Lenarviricota	Leviviricetes	Timlovirales	Steitzviridae	Sidiruavirus	Sidiruavirus agrenecus	E	ssRNA phage Zoerhiza.1_22			BK013439		Complete coding genome	ssRNA(+)	bacteria	BK013439	DAD50131.1	1-587	18-587	True
364	1	Riboviria	Orthornavirae	Lenarviricota	Leviviricetes	Timlovirales	Steitzviridae	Snuwdevirus	Snuwdevirus agrivicinum	E	ssRNA phage Gerhypos.1_31			BK013923		Complete coding genome	ssRNA(+)	bacteria	BK013923	DAD51803.1	1-603	46-603	True
542	1	Riboviria	Orthornavirae	Lenarviricota	Leviviricetes	Timlovirales	Steitzviridae	Sperdavirus	Sperdavirus luticola	E	ssRNA phage SRR6049586_2			BK013666		Complete coding genome	ssRNA(+)	bacteria	BK013666	DAD50926.1	1-592	40-592	True
375	1	Riboviria	Orthornavirae	Lenarviricota	Leviviricetes	Timlovirales	Steitzviridae	Stehnavirus	Stehnavirus chorenecus	E	ssRNA phage Gerhypos.1_24			BK013945		Complete coding genome	ssRNA(+)	bacteria	BK013945	DAD51882.1	1-600	1-600	True
238	1	Riboviria	Orthornavirae	Lenarviricota	Leviviricetes	Timlovirales	Steitzviridae	Suhnsivirus	Suhnsivirus arvicola	E	ssRNA phage Gerhypos.3_2			BK013821		Complete coding genome	ssRNA(+)	bacteria	BK013821	DAD51446.1	1-654	83-654	True
578	1	Riboviria	Orthornavirae	Lenarviricota	Leviviricetes	Timlovirales	Steitzviridae	Surghavirus	Surghavirus arvihabitans	E	ssRNA phage Zoerhiza.1_6			BK013772		Complete coding genome	ssRNA(+)	bacteria	BK013772	DAD51271.1	1-629	39-629	True
158	1	Riboviria	Orthornavirae	Lenarviricota	Leviviricetes	Timlovirales	Steitzviridae	Tamanovirus	Tamanovirus pelenecus	E	ssRNA phage SRR7976325_23			BK013747		Complete coding genome	ssRNA(+)	bacteria	BK013747	DAD51190.1	1-576	1-576	True
853	1	Riboviria	Orthornavirae	Lenarviricota	Leviviricetes	Timlovirales	Steitzviridae	Tehmuvirus	Tehmuvirus arvivivens	E	ssRNA phage Zoerhiza.2_18			BK014023		Complete coding genome	ssRNA(+)	bacteria	BK014023	DAD52171.1	1-601	1-601	True
724	1	Riboviria	Orthornavirae	Lenarviricota	Leviviricetes	Timlovirales	Steitzviridae	Tehnicivirus	Tehnicivirus pelovicinum	E	ssRNA phage SRR5466338_4			BK014083		Complete coding genome	ssRNA(+)	bacteria	BK014083	DAD52367.1	1-569	52-569	True
956	1	Riboviria	Orthornavirae	Lenarviricota	Leviviricetes	Timlovirales	Steitzviridae	Thehlovirus	Thehlovirus edaphovicinum	E	ssRNA phage Gerhypos.2_11			BK013473		Complete coding genome	ssRNA(+)	bacteria	BK013473	DAD50253.1	1-676	75-614	True
786	1	Riboviria	Orthornavirae	Lenarviricota	Leviviricetes	Timlovirales	Steitzviridae	Thyrsuvirus	Thyrsuvirus pedocola	E	ssRNA phage Gerhypos.2_24			BK013485		Complete coding genome	ssRNA(+)	bacteria	BK013485	DAD50293.1	1-615	89-614	True
994	1	Riboviria	Orthornavirae	Lenarviricota	Leviviricetes	Timlovirales	Steitzviridae	Tikiyavirus	Tikiyavirus asiovivens	E	ssRNA phage SRR7976323_6			BK014189		Complete coding genome	ssRNA(+)	bacteria	BK014189	DAD52732.1	1-702	139-702	False
714	1	Riboviria	Orthornavirae	Lenarviricota	Leviviricetes	Timlovirales	Steitzviridae	Timirovirus	Timirovirus borboradaptatum	E	ssRNA phage SRR5467091_15			BK014122		Complete coding genome	ssRNA(+)	bacteria	BK014122	DAD52500.1	1-617	56-593	True
584	1	Riboviria	Orthornavirae	Lenarviricota	Leviviricetes	Timlovirales	Steitzviridae	Tsuhreavirus	Tsuhreavirus borborovivens	E	ssRNA phage SRR7976323_5			BK013737		Complete coding genome	ssRNA(+)	bacteria	BK013737	DAD51159.1	1-598	1-598	True
353	1	Riboviria	Orthornavirae	Lenarviricota	Leviviricetes	Timlovirales	Steitzviridae	Tuskovirus	Tuskovirus caenadaptatum	E	ssRNA phage SRR5467091_12			BK014120		Complete coding genome	ssRNA(+)	bacteria	BK014120	DAD52494.1	1-629	3-576	True
877	1	Riboviria	Orthornavirae	Lenarviricota	Leviviricetes	Timlovirales	Steitzviridae	Tuwendivirus	Tuwendivirus caenenecus	E	ssRNA phage SRR5466725_22			BK013639		Complete coding genome	ssRNA(+)	bacteria	BK013639	DAD50833.1	1-650	1-650	True
900	1	Riboviria	Orthornavirae	Lenarviricota	Leviviricetes	Timlovirales	Steitzviridae	Vernevirus	Vernevirus limadaptatum	E	ssRNA phage SRR5467090_10			BK014119		Complete coding genome	ssRNA(+)	bacteria	BK014119	DAD52491.1	1-546	2-530	True
551	1	Riboviria	Orthornavirae	Lenarviricota	Leviviricetes	Timlovirales	Steitzviridae	Vesehyavirus	Vesehyavirus pedohabitans	E	ssRNA phage Esthiorhiza.2_48			BK013906		Complete coding genome	ssRNA(+)	bacteria	BK013906	DAD51743.1	1-614	1-559	True
263	1	Riboviria	Orthornavirae	Lenarviricota	Leviviricetes	Timlovirales	Steitzviridae	Vindevirus	Vindevirus pedovicinum	E	ssRNA phage Esthiorhiza.4_8			BK013831		Complete coding genome	ssRNA(+)	bacteria	BK013831	DAD51483.1	1-660	32-627	True
102	1	Riboviria	Orthornavirae	Lenarviricota	Leviviricetes	Timlovirales	Steitzviridae	Weheuvirus	Weheuvirus chthonocola	E	ssRNA phage Gephyllon.2_1			BK013927		Complete coding genome	ssRNA(+)	bacteria	BK013927	DAD51815.1	1-634	4-586	True
174	1	Riboviria	Orthornavirae	Lenarviricota	Leviviricetes	Timlovirales	Steitzviridae	Widsokivirus	Widsokivirus pelovivens	E	ssRNA phage SRR5467090_11			BK013654		Complete coding genome	ssRNA(+)	bacteria	BK013654	DAD50883.1	1-700	117-669	False
162	1	Riboviria	Orthornavirae	Lenarviricota	Leviviricetes	Timlovirales	Steitzviridae	Yeziwivirus	Yeziwivirus borborenecus	E	ssRNA phage SRR7976325_24			BK014194		Complete coding genome	ssRNA(+)	bacteria	BK014194	DAD52749.1	1-662	1-537	True
425	1	Riboviria	Orthornavirae	Lenarviricota	Leviviricetes	Timlovirales	Steitzviridae	Zuysuivirus	Zuysuivirus humivivens	E	ssRNA phage Gephyllon.1_17			BK013911		Complete coding genome	ssRNA(+)	bacteria	BK013911	DAD51761.1	1-620	56-620	True
329	1	Riboviria	Orthornavirae	Lenarviricota	Leviviricetes			Chimpavirus	Chimpavirus luticola	E	ssRNA phage SRR7976300_2			BK013715		Complete coding genome	ssRNA(+)	bacteria	BK013715	DAD51089.1	1-785	58-557	False
580	1	Riboviria	Orthornavirae	Lenarviricota	Leviviricetes			Mahrahovirus	Mahrahovirus simiicola	E	ssRNA phage AVE006			KT462700		Complete coding genome	ssRNA(+)	bacteria	KT462700	AMQ23536.1	1-534	125-534	False
749	1	Riboviria	Orthornavirae	Lenarviricota	Leviviricetes			Meihzavirus	Meihzavirus luticola	E	ssRNA phage SRR7976325_6			BK013754		Complete coding genome	ssRNA(+)	bacteria	BK013754	DAD51211.1	1-529	2-514	True
29	1	Riboviria	Orthornavirae	Lenarviricota	Leviviricetes			Nicedsevirus	Nicedsevirus caenivivens	E	ssRNA phage SRR7976325_11			BK013744		Complete coding genome	ssRNA(+)	bacteria	BK013744	DAD51181.1	1-615	19-583	True
258	1	Riboviria	Orthornavirae	Lenarviricota	Leviviricetes			Sculuvirus	Sculuvirus humenecus	E	ssRNA phage Zoerhiza.1_24			BK013977		Complete coding genome	ssRNA(+)	bacteria	BK013977	DAD52009.1	1-695	5-503	True
303	1	Riboviria	Orthornavirae	Lenarviricota	Leviviricetes			Skrubnovirus	Skrubnovirus agrihabitans	E	ssRNA phage Gerhypos.1_40			BK014009		Complete coding genome	ssRNA(+)	bacteria	BK014009	DAD52124.1	1-635	1-592	True
100	1	Riboviria	Orthornavirae	Lenarviricota	Leviviricetes			Tetipavirus	Tetipavirus asiadaptatum	E	ssRNA phage SRR6960799_31			BK013603		Complete coding genome	ssRNA(+)	bacteria	BK013603	DAD50704.1	1-594	2-547	True
732	1	Riboviria	Orthornavirae	Lenarviricota	Leviviricetes			Winunavirus	Winunavirus asiadaptatum	E	ssRNA phage SRR7976310_9			BK014188		Complete coding genome	ssRNA(+)	bacteria	BK014188	DAD52729.1	1-605	45-546	True
891	1	Riboviria	Orthornavirae	Lenarviricota	Miaviricetes	Ourlivirales	Botourmiaviridae	Betabotoulivirus	Betabotoulivirus phaeoacremonium	E	Phaeoacremonium minimum ourmia-like virus 3	PmOLV3	CREA-VE-28SY2	MK584848		Complete coding genome	ssRNA(+)	fungi	MK584848	QDB75009.1	1-694	20-631	False
995	1	Riboviria	Orthornavirae	Lenarviricota	Miaviricetes	Ourlivirales	Botourmiaviridae	Betarhizoulivirus	Betarhizoulivirus solani	E	Rhizoctonia solani ourmia-like virus 5	RsOLV5		MK372909		Complete coding genome	ssRNA(+)	fungi	MK372909	QDW65430.1	1-1370	660-1118	False
236	1	Riboviria	Orthornavirae	Lenarviricota	Miaviricetes	Ourlivirales	Botourmiaviridae	Betascleroulivirus	Betascleroulivirus epsilonplasmoparae	E	Plasmopara viticola lesion associated ourmia-like virus 39	PavOLV39	DMS9_28604	MN532626		Complete coding genome	ssRNA(+)	algae	MN532626	QGY72569.1	1-609	18-609	True
565	1	Riboviria	Orthornavirae	Lenarviricota	Miaviricetes	Ourlivirales	Botourmiaviridae	Botoulivirus	Botoulivirus kappabotrytidis	E	Botrytis cinerea botoulivirus 19	BcBoV19		OK634396		Complete coding genome	ssRNA(+)	fungi	OK634396	UJT32091.1	1-694	1-607	True
22	1	Riboviria	Orthornavirae	Lenarviricota	Miaviricetes	Ourlivirales	Botourmiaviridae	Deltascleroulivirus	Deltascleroulivirus botrytidis	E	Botrytis cinerea ourmia-like virus 5	BcOLV5	BCI5_DN19	MN605471		Complete coding genome	ssRNA(+)	fungi	MN605471	QJT73671.1	1-738	34-555	False
447	1	Riboviria	Orthornavirae	Lenarviricota	Miaviricetes	Ourlivirales	Botourmiaviridae	Epsilonscleroulivirus	Epsilonscleroulivirus plasmoparae	E	Plasmopara viticola lesion associated ourmia-like virus 45	PavOLV45		MN532632		Complete coding genome	ssRNA(+)	algae	MN532632	QGY72575.1	1-674	17-478	True
961	1	Riboviria	Orthornavirae	Lenarviricota	Miaviricetes	Ourlivirales	Botourmiaviridae	Gammascleroulivirus	Gammascleroulivirus alphaplasmoparae	E	Plasmopara viticola lesion associated ourmia-like virus 49	PavOLV49	DMG-B_51647	MN532636		Complete coding genome	ssRNA(+)	algae	MN532636	QGY72579.1	1-650	26-494	True
400	1	Riboviria	Orthornavirae	Lenarviricota	Miaviricetes	Ourlivirales	Botourmiaviridae	Magoulivirus	Cladosporium magoulivirus 2	E	Cladosporium cladosporioides ourmia-like virus 2	CcOLV2	CREA-VE-6AS1	MK584847		Complete coding genome	ssRNA(+)	fungi	MK584847	QDB75008.1	1-598	40-537	True
379	1	Riboviria	Orthornavirae	Lenarviricota	Miaviricetes	Ourlivirales	Botourmiaviridae	Ourmiavirus	Cassava virus C	E	cassava virus C	CsVC	IC	RNA1: FJ157981; RNA2: FJ157982; RNA3: FJ157983	RNA1: NC_013111; RNA2: NC_013112; RNA3: NC_013113	Complete genome	ssRNA(+)	plants	NC_013111	YP_003104770.1	1-870	117-720	False
16	1	Riboviria	Orthornavirae	Lenarviricota	Miaviricetes	Ourlivirales	Botourmiaviridae	Penoulivirus	Phoma penoulivirus	E	Phoma matteucciicola ourmia-like virus 1	PmOLV1	LG915-1	MN473199		Complete coding genome	ssRNA(+)	fungi	MN473199	QIP68359.1	1-752	137-695	True
971	1	Riboviria	Orthornavirae	Lenarviricota	Miaviricetes	Ourlivirales	Botourmiaviridae	Rhizoulivirus	Rhizoulivirus betarhizoctoniae	E	Rhizoctonia solani ourmia-like virus 3	RsOLV3		MK372907		Complete coding genome	ssRNA(+)	fungi	MK372907	QDW65428.1	1-998	245-782	True
791	1	Riboviria	Orthornavirae	Lenarviricota	Miaviricetes	Ourlivirales	Botourmiaviridae	Scleroulivirus	Cladosporium scleroulivirus	E	Cladosporium uredinicola ourmia-like virus 1	CuOLV1	CREA-VE-14AS3	MK584840		Complete coding genome	ssRNA(+)	fungi	MK584840	QDB75001.1	1-642	10-548	True
348	1	Riboviria	Orthornavirae	Negarnaviricota	Chunqiuviricetes	Muvirales	Qinviridae	Yingvirus	Yingvirus sanxiaense	E	Sānxiá qínvirus-like virus 1	SxQLV-1	SXXX11646	S1: KX883996; S2: KX883997	S1: NC_033284; S2: NC_033285	Complete coding genome	ssRNA(-)	invertebrates	NC_033284	YP_009337849.1	1-2004	9-1412	False
709	1	Riboviria	Orthornavirae	Negarnaviricota	Milneviricetes	Serpentovirales	Aspiviridae	Ophiovirus	Ophiovirus mirafioriense	E	Mirafiori lettuce big-vein virus	MLBVV	LS301-O	RNA1: AF525933; RNA2: AF525934; RNA3: AF525935; RNA4: AF525936		Complete genome	ssRNA(-)	plants	AF525933	AAN60447.1	1-2280	205-1303	True
884	1	Riboviria	Orthornavirae	Negarnaviricota	Monjiviricetes	Jingchuvirales	Aliusviridae	Obscuruvirus	Obscuruvirus quintum	E	Atrato chu-like virus 5	AClV-5	Psal 1739-1	MN661033		Complete coding genome	ssRNA(-)	invertebrates	MN661033	QHA33675.1	1-2364	142-1222	False
443	1	Riboviria	Orthornavirae	Negarnaviricota	Monjiviricetes	Jingchuvirales	Aliusviridae	Ollusvirus	Ollusvirus culvertonense	E	Culverton virus	CvV	AFV17	MN167499		Complete coding genome	ssRNA(-)	invertebrates	MN167499	QED21529.1	1-2492	1-1247	True
328	1	Riboviria	Orthornavirae	Negarnaviricota	Monjiviricetes	Jingchuvirales	Chuviridae	Boscovirus	Boscovirus hippoboscidae	E	Wǔhàn louse fly virus 7	WhLFV-7	BFJSC-3	S1: KM817609; S2: KM817608	S1: NC_043471; S2: NC_043470	Complete genome	ssRNA(-)	invertebrates	NC_043471	YP_009666255.1	1-2174	122-1180	True
566	1	Riboviria	Orthornavirae	Negarnaviricota	Monjiviricetes	Jingchuvirales	Chuviridae	Chuvivirus	Chuvivirus brunnichi	E	Wēnlǐng crustacean virus 14	WlCV-14	WLJQ104130	S1: KX884451; S2: KX884452	S1: NC_033291; S2: NC_033292	Complete genome	ssRNA(-)	invertebrates	NC_033291	YP_009337856.1	1-2179	14-1178	True
548	1	Riboviria	Orthornavirae	Negarnaviricota	Monjiviricetes	Jingchuvirales	Chuviridae	Culicidavirus	Culicidavirus quitotaense	E	Culex mosquito virus 4	ClMV-4	CMosV4/Santa Clara	MH188031		Complete genome	ssRNA(-)	invertebrates	MH188031	AXQ04827.1	1-2159	65-1184	True
101	1	Riboviria	Orthornavirae	Negarnaviricota	Monjiviricetes	Jingchuvirales	Chuviridae	Demapteravirus	Demapteravirus dermapteri	E	dermapteran chu-related virus 142	DCrV-142	OKIAV142	SegL-G: MT153506; SegN: MT153494		Complete coding genome	ssRNA(-)	invertebrates	MT153506	QMP82301.1	1-2105	8-1138	True
695	1	Riboviria	Orthornavirae	Negarnaviricota	Monjiviricetes	Jingchuvirales	Chuviridae	Doliuvirus	Doliuvirus culisetae	E	Mos8Chu0 chuvirus	MoCV	Mos8Chu0	KX924630		Complete coding genome	ssRNA(-)	invertebrates	KX924630	API61887.1	1-2221	33-1223	True
537	1	Riboviria	Orthornavirae	Negarnaviricota	Monjiviricetes	Jingchuvirales	Chuviridae	Mivirus	Mivirus karukeraense	E	Karukera tick virus	KtV	GM	MN599998		Complete genome	ssRNA(-)	invertebrates	MN599998	QGW51122.1	1-2156	14-1171	True
603	1	Riboviria	Orthornavirae	Negarnaviricota	Monjiviricetes	Jingchuvirales	Chuviridae	Morsusvirus	Morsusvirus argatis	E	Tǎchéng tick virus 4	TcTV-4	TCRP-1	KM817599	NC_028263	Complete genome	ssRNA(-)	invertebrates	NC_028263	YP_009177716.1	1-2160	62-1176	True
287	1	Riboviria	Orthornavirae	Negarnaviricota	Monjiviricetes	Jingchuvirales	Chuviridae	Nigecruvirus	Nigecruvirus periplanetae	E	Periplaneta americana mononega-like virus	PAmlV	Germany/2013	BK061547		Complete genome	ssRNA(-)	invertebrates	BK061547	DAZ90402.1	1-2095	2-1125	False
3	1	Riboviria	Orthornavirae	Negarnaviricota	Monjiviricetes	Jingchuvirales	Chuviridae	Odonatavirus	Odonatavirus draconis	E	odonatan chu-related virus 137	OCrV-137	OKIAV137	MW291695		Complete coding genome	ssRNA(-)	invertebrates	MW291695	UOW66031.1	1-2169	15-1183	True
473	1	Riboviria	Orthornavirae	Negarnaviricota	Monjiviricetes	Jingchuvirales	Chuviridae	Pediavirus	Pediavirus cirripedis	E	Běihǎi barnacle virus 9	BhBV-9	BHTH10927	KX884409	NC_032427	Complete genome	ssRNA(-)	invertebrates	NC_032427	YP_009333178.1	1-2195	78-1219	False
177	1	Riboviria	Orthornavirae	Negarnaviricota	Monjiviricetes	Jingchuvirales	Chuviridae	Piscichuvirus	Piscichuvirus franki	E	Herr Frank virus 1	HFrV-1	N171-16_HFrV-1	MN567051		Complete genome	ssRNA(-)	vertebrates	MN567051	QHX39760.1	1-2144	1-1202	True
669	1	Riboviria	Orthornavirae	Negarnaviricota	Monjiviricetes	Jingchuvirales	Chuviridae	Rochuvirus	Rochuvirus chalcocoris	E	Chalcocoris rutilans mononega-like virus 2	CRmlV-2	Cameroon/2013	BK061671		Complete genome	ssRNA(-)	invertebrates	BK061671	DBA09009.1	1-1865	2-869	True
349	1	Riboviria	Orthornavirae	Negarnaviricota	Monjiviricetes	Jingchuvirales	Chuviridae	Scarabeuvirus	Scarabeuvirus blattae	E	Wǔchāng cockroach virus 3	WcLFV-3	WCZL-1	S1: KM817604; S2: KM817605	S1: NC_043472; S2: NC_043473	Complete genome	ssRNA(-)	invertebrates	NC_043472	YP_009666256.1	1-2203	20-1182	True
87	1	Riboviria	Orthornavirae	Negarnaviricota	Monjiviricetes	Jingchuvirales	Chuviridae	Taceavirus	Taceavirus wenlingense	E	Wēnlǐng crustacean virus 15	WlCV-15	WLJQ91782	KX884458	NC_032802	Complete genome	ssRNA(-)	invertebrates	NC_032802	YP_009336632.1	1-2202	81-1247	False
517	1	Riboviria	Orthornavirae	Negarnaviricota	Monjiviricetes	Jingchuvirales	Chuviridae	Vapochuvirus	Vapochuvirus trialeurodis	E	Trialeurodes vaporariorum mononega-like virus 2	TVmlV-2	Germany/2011	BK061673		Complete genome	ssRNA(-)	invertebrates	BK061673	DAZ90597.1	1-2166	130-1230	True
476	1	Riboviria	Orthornavirae	Negarnaviricota	Monjiviricetes	Jingchuvirales	Crepuscuviridae	Aqualaruvirus	Aqualaruvirus sialis	E	megalopteran chu-related virus 119	MCrV-119	OKIAV119	MW039261		Complete coding genome	ssRNA(-)	invertebrates	MW039261	QPB73986.1	1-2135	57-1196	True
784	1	Riboviria	Orthornavirae	Negarnaviricota	Monjiviricetes	Jingchuvirales	Myriaviridae	Myriavirus	Myriavirus myriapedis	E	Húběi myriapoda virus 8	HbMV-8	WGML66308	KX884444	NC_032245	Complete genome	ssRNA(-)	invertebrates	NC_032245	YP_009330113.1	1-2379	30-1184	True
147	1	Riboviria	Orthornavirae	Negarnaviricota	Monjiviricetes	Jingchuvirales	Natareviridae	Charybdivirus	Charybdivirus charybdis	E	Wēnzhōu crab virus 3	WzCV-3	RBX9	KM817603	NC_031248	Complete genome	ssRNA(-)	invertebrates	NC_031248	YP_009302836.1	1-2077	82-1183	False
904	1	Riboviria	Orthornavirae	Negarnaviricota	Monjiviricetes	Mononegavirales	Artoviridae	Hexartovirus	Hexartovirus cirripedis	E	Běihǎi barnacle virus 8	BhBV-8	KX884410	NC_032430		Complete coding genome	ssRNA(-)	invertebrates	NC_032430	YP_009333185.1	1-2268	52-1226	True
248	1	Riboviria	Orthornavirae	Negarnaviricota	Monjiviricetes	Mononegavirales	Artoviridae	Peropuvirus	Peropuvirus juli	E	Húběi rhabdo-like virus 5	HbRLV-5	WHSFII19440	KX884446	NC_055115	partial genome	ssRNA(-)	invertebrates	NC_055115	YP_010084250.1	1-2176	9-1177	True
564	1	Riboviria	Orthornavirae	Negarnaviricota	Monjiviricetes	Mononegavirales	Bornaviridae	Carbovirus	Carbovirus queenslandense	E	jungle carpet python virus	JCPV	1	MF135780	NC_039013	Complete coding genome	ssRNA(-)	vertebrates	NC_039013	YP_009508484.1	1-1727	12-1117	True
466	1	Riboviria	Orthornavirae	Negarnaviricota	Monjiviricetes	Mononegavirales	Bornaviridae	Cultervirus	Cultervirus hemicultri	E	Wǔhàn sharpbelly bornavirus	WhSBV	DSYS4497	MG599939	NC_055169	Complete coding genome	ssRNA(-)	vertebrates	NC_055169	YP_010085030.1	1-1729	1-1161	True
491	1	Riboviria	Orthornavirae	Negarnaviricota	Monjiviricetes	Mononegavirales	Bornaviridae	Orthobornavirus	Orthobornavirus avisaquaticae	E	aquatic bird bornavirus 1	ABBV-1	O62-CG	KF578398	NC_029642	Complete coding genome	ssRNA(-)	vertebrates	NC_029642	YP_009237647.1	1-1711	124-1122	True
649	1	Riboviria	Orthornavirae	Negarnaviricota	Monjiviricetes	Mononegavirales	Filoviridae	Cuevavirus	Cuevavirus lloviuense	E	Lloviu virus	LLOV	Lloviu virus/M.schreibersii-wt/ESP/2003/Asturias-Bat86	JF828358	NC_016144	Complete coding genome	ssRNA(-)	vertebrates	NC_016144	YP_004928143.1	1-2196	6-1257	True
977	1	Riboviria	Orthornavirae	Negarnaviricota	Monjiviricetes	Mononegavirales	Filoviridae	Dianlovirus	Dianlovirus menglaense	E	Měnglà virus	MLAV	Měnglà virus/Rousettus-wt/CHN/2015/Shārén-Bat9447-1	KX371887	NC_055510	Complete coding genome	ssRNA(-)	vertebrates	NC_055510	YP_010087189.1	1-2276	8-1266	True
570	1	Riboviria	Orthornavirae	Negarnaviricota	Monjiviricetes	Mononegavirales	Filoviridae	Oblavirus	Oblavirus percae	E	Oberland virus	OBLV	CH17	MN510773		Partial genome	ssRNA(-)	vertebrates	MN510773	QGM12362.2	1-2049	38-1255	True
969	1	Riboviria	Orthornavirae	Negarnaviricota	Monjiviricetes	Mononegavirales	Filoviridae	Orthoebolavirus	Orthoebolavirus taiense	E	Taï Forest virus	TAFV	Taï Forest virus/H.sapiens-tc/CIV/1994/Pauléoula-CI	FJ217162	NC_014372	Complete coding genome	ssRNA(-)	vertebrates	NC_014372	YP_003815431.1	1-2210	1-1289	True
835	1	Riboviria	Orthornavirae	Negarnaviricota	Monjiviricetes	Mononegavirales	Filoviridae	Orthomarburgvirus	Orthomarburgvirus marburgense	E	Marburg virus	MARV	Marburg virus/H.sapiens-tc/KEN/1980/Mt. Elgon-Musoke	DQ217792	NC_001608	Complete genome	ssRNA(-)	vertebrates	NC_001608	YP_001531159.1	1-2331	1-1292	False
66	1	Riboviria	Orthornavirae	Negarnaviricota	Monjiviricetes	Mononegavirales	Filoviridae	Striavirus	Striavirus antennarii	E	Xīlǎng virus	XILV	Xīlǎng virus/A.striatus-wt/CHN/2018/XYHYS28627	MG599980	NC_055175	Complete coding genome	ssRNA(-)	vertebrates	NC_055175	YP_010085045.1	1-2116	16-1259	False
562	1	Riboviria	Orthornavirae	Negarnaviricota	Monjiviricetes	Mononegavirales	Filoviridae	Tapjovirus	Tapjovirus bothropis	E	Tapajós virus	TAPV		BR001752		Complete coding genome	ssRNA(-)	vertebrates	BR001752	FAA04063.1	1-2214	8-1281	False
569	1	Riboviria	Orthornavirae	Negarnaviricota	Monjiviricetes	Mononegavirales	Filoviridae	Thamnovirus	Thamnovirus thamnaconi	E	Huángjiāo virus	HUJV	Huángjiāo virus/T.septentrionalis-wt/CHN/2018/LQMMTII17328	MG599981	NC_055176	Complete coding genome	ssRNA(-)	vertebrates	NC_055176	YP_010085051.1	1-2146	25-1247	True
222	1	Riboviria	Orthornavirae	Negarnaviricota	Monjiviricetes	Mononegavirales	Lispiviridae	Acridvirus	Acridvirus hangzhouense	E	Hángzhou acrida cinerea lispivirus 1	HzACLV-1	JJHFY165488	MZ209654		Complete coding genome	ssRNA(-)	invertebrates	MZ209654	UHK03318.1	1-2078	29-1212	True
265	1	Riboviria	Orthornavirae	Negarnaviricota	Monjiviricetes	Mononegavirales	Lispiviridae	Aleyavirus	Aleyavirus fuyangense	E	Bemisia tabaci arlivirus 1	BtAV-1	ZJU-Q2	MW256666		Complete coding genome	ssRNA(-)	invertebrates	MW256666	QWC36460.1	1-2145	25-1237	True
621	1	Riboviria	Orthornavirae	Negarnaviricota	Monjiviricetes	Mononegavirales	Lispiviridae	Aleybvirus	Aleybvirus fuyangense	E	Bemisia tabaci arlivirus 2	BtAV-1	CAU-Q1	MW256667		Complete coding genome	ssRNA(-)	invertebrates	MW256667	QWC36466.1	1-2123	30-1244	True
5	1	Riboviria	Orthornavirae	Negarnaviricota	Monjiviricetes	Mononegavirales	Lispiviridae	Anicalvirus	Anicalvirus hangzhouense	E	Anisopteromalus calandrae negative-strand RNA virus 2	AcNSRV-2	2	MW864603		Complete coding genome	ssRNA(-)	invertebrates	MW864603	QWT43291.1	1-2104	1-1190	True
495	1	Riboviria	Orthornavirae	Negarnaviricota	Monjiviricetes	Mononegavirales	Lispiviridae	Anidravirus	Anidravirus hangzhouense	E	Anisopteromalus calandrae negative-strand RNA virus 1	AcNSRV-1	1	MW864602		Complete coding genome	ssRNA(-)	invertebrates	MW864602	QWT43285.1	1-2058	1-1177	True
412	1	Riboviria	Orthornavirae	Negarnaviricota	Monjiviricetes	Mononegavirales	Lispiviridae	Aranavirus	Aranavirus guiyangense	E	Guìyáng lispivirus 1	GyLV-1	YZZGZ270108	MZ209771		Complete coding genome	ssRNA(-)	invertebrates	MZ209771	UHK03027.1	1-2145	23-1252	True
715	1	Riboviria	Orthornavirae	Negarnaviricota	Monjiviricetes	Mononegavirales	Lispiviridae	Aranbvirus	Aranbvirus guiyangense	E	Guìyáng lispivirus 2	GyLV-2	YZZGZ272518	MZ209782		Complete coding genome	ssRNA(-)	invertebrates	MZ209782	UHK03042.1	1-2161	21-1227	True
879	1	Riboviria	Orthornavirae	Negarnaviricota	Monjiviricetes	Mononegavirales	Lispiviridae	Arlivirus	Arlivirus arachnae	E	Lĭshì spider virus 2	LsSV2	LSZZ-4	KM817632	NC_031259	Complete coding genome	ssRNA(-)	invertebrates	NC_031259	YP_009303699.1	1-2201	40-1348	False
38	1	Riboviria	Orthornavirae	Negarnaviricota	Monjiviricetes	Mononegavirales	Lispiviridae	Avesvirus	Avesvirus sinense	E	Arlivirus sp. virus	ALV	YSN1024	MW826497		Complete coding genome	ssRNA(-)	invertebrates	MW826497	QXV86525.1	1-2160	23-1247	False
91	1	Riboviria	Orthornavirae	Negarnaviricota	Monjiviricetes	Mononegavirales	Lispiviridae	Copasivirus	Copasivirus ivindoense	E	isopteran arli-related virus OKIAV103	IARV-103	OKIAV103	MT153546		Complete coding genome	ssRNA(-)	invertebrates	MT153546	QMP82349.1	1-2054	29-1232	True
143	1	Riboviria	Orthornavirae	Negarnaviricota	Monjiviricetes	Mononegavirales	Lispiviridae	Cybitervirus	Cybitervirus niederense	E	coleopteran arli-related virus OKIAV107	CARV-107	OKIAV107	MT153516		Complete coding genome	ssRNA(-)	invertebrates	MT153516	QMP82314.1	1-2049	12-1247	True
996	1	Riboviria	Orthornavirae	Negarnaviricota	Monjiviricetes	Mononegavirales	Lispiviridae	Damravirus	Damravirus fushunense	E	Fushùn ischnura senegalensis lispivirus 1	FsISLV-1	QWXCFS47	MZ210022		Complete coding genome	ssRNA(-)	invertebrates	MZ210022	UHM27656.1	1-2210	19-1319	False
666	1	Riboviria	Orthornavirae	Negarnaviricota	Monjiviricetes	Mononegavirales	Lispiviridae	Ganiavirus	Ganiavirus tachengense	E	Tǎchéng tick virus 6	TcTV-6	TCRP-2	KM817641	NC_031270	Complete coding genome	ssRNA(-)	invertebrates	NC_031270	YP_009304420.1	1-2083	20-1248	True
847	1	Riboviria	Orthornavirae	Negarnaviricota	Monjiviricetes	Mononegavirales	Lispiviridae	Hemipvirus	Hemipvirus scuti	E	Hángzhou eysarcoris guttigerus lispivirus 1	HzEGLV-1	EXCFY90561	MZ209652		Complete coding genome	ssRNA(-)	invertebrates	MZ209652	UHK03312.1	1-2270	40-1369	False
937	1	Riboviria	Orthornavirae	Negarnaviricota	Monjiviricetes	Mononegavirales	Lispiviridae	Leocovirus	Leocovirus coleopteris	E	Húběi rhabdo-like virus 3	HbRLV-3	QCM135517	KX884417	NC_032929	Complete coding genome	ssRNA(-)	invertebrates	NC_032929	YP_009336889.1	1-2023	1-1209	True
259	1	Riboviria	Orthornavirae	Negarnaviricota	Monjiviricetes	Mononegavirales	Lispiviridae	Nematovirus	Nematovirus wuchangense	E	Wǔchāng romanomermis nematode virus 2	WcRNV-2	WCLSXC55347	KX884441	NC_033436	Complete coding genome	ssRNA(-)	invertebrates	NC_033436	YP_009342285.1	1-2058	14-1218	True
224	1	Riboviria	Orthornavirae	Negarnaviricota	Monjiviricetes	Mononegavirales	Lispiviridae	Phelinovirus	Phelinovirus aphidis	E	hymenopteran arli-related virus OKIAV99	HARV-99	OKIAV99	MW288203		Complete coding genome	ssRNA(-)	invertebrates	MW288203	QPL15345.1	1-2058	1-1191	True
788	1	Riboviria	Orthornavirae	Negarnaviricota	Monjiviricetes	Mononegavirales	Lispiviridae	Rivapovirus	Rivapovirus aleyrodidae	E	hemipteran arli-related virus OKIAV94	HARV-94	OKIAV94	MT153547		Complete coding genome	ssRNA(-)	invertebrates	MT153547	QMP82354.1	1-2138	20-1242	True
104	1	Riboviria	Orthornavirae	Negarnaviricota	Monjiviricetes	Mononegavirales	Lispiviridae	Sanstrivirus	Sanstrivirus gerridis	E	Sānxiá water strider virus 4	SxWSV-4	SXSSP12	KM817633	NC_031088	Complete coding genome	ssRNA(-)	invertebrates	NC_031088	YP_009288955.1	1-2108	1-1240	False
70	1	Riboviria	Orthornavirae	Negarnaviricota	Monjiviricetes	Mononegavirales	Lispiviridae	Stylovirus	Stylovirus niederense	E	strepsipteran arli-related virus OKIAV104	SARV-104	OKIAV104	MT153499		Complete coding genome	ssRNA(-)	invertebrates	MT153499	QMP82292.1	1-2052	1-1183	True
657	1	Riboviria	Orthornavirae	Negarnaviricota	Monjiviricetes	Mononegavirales	Lispiviridae	Supelovirus	Supelovirus thailandense	E	blattodean arli-related virus OKIAV102	BARV-102	OKIAV102	MT153457		Complete coding genome	ssRNA(-)	invertebrates	MT153457	QMP82242.1	1-2039	27-1230	True
26	1	Riboviria	Orthornavirae	Negarnaviricota	Monjiviricetes	Mononegavirales	Lispiviridae	Synelinevirus	Synelinevirus bonnense	E	hymenopteran arli-related virus OKIAV98	HARV-98	OKIAV98	MW288166		Complete coding genome	ssRNA(-)	invertebrates	MW288166	QPL15295.1	1-2044	1-1179	True
492	1	Riboviria	Orthornavirae	Negarnaviricota	Monjiviricetes	Mononegavirales	Lispiviridae	Usmuvirus	Usmuvirus newyorkense	E	Amsterdam virus	AMSV	CHAMV1/NYC/2014/M026/0243	MK618655		Complete coding genome	ssRNA(-)	invertebrates	MK618655	QEQ50497.1	1-2089	23-1225	True
387	1	Riboviria	Orthornavirae	Negarnaviricota	Monjiviricetes	Mononegavirales	Lispiviridae	Xenophyvirus	Xenophyvirus mathesonense	E	hemipteran arli-related virus OKIAV95	HARV-95	OKIAV95	MW288170		Complete coding genome	ssRNA(-)	invertebrates	MW288170	QPL15300.1	1-2142	23-1248	False
464	1	Riboviria	Orthornavirae	Negarnaviricota	Monjiviricetes	Mononegavirales	Mymonaviridae	Auricularimonavirus	Auricularimonavirus auriculariae	E	Auricularia heimuer negative-stranded RNA virus 1	AhNRSV-1	CCMJ1222	MT259204		Complete genome	ssRNA(-)	fungi	MT259204	QJP04103.1	1-1969	110-1175	True
664	1	Riboviria	Orthornavirae	Negarnaviricota	Monjiviricetes	Mononegavirales	Mymonaviridae	Botrytimonavirus	Botrytimonavirus botrytidis	E	Botrytis cinerea negative-stranded RNA virus 7	BcNSRV-7	BCS13_DN1	MT157413		Complete coding genome	ssRNA(-)	fungi	MT157413	QKW91270.1	1-1953	54-1163	True
589	1	Riboviria	Orthornavirae	Negarnaviricota	Monjiviricetes	Mononegavirales	Mymonaviridae	Hubramonavirus	Hubramonavirus fusarii	E	Fusarium oxysporum mymonavirus 1	FoMyV1	LJ3-3	OM049502		Complete genome	ssRNA(-)	fungi	OM049502	UNQ75001.1	1-1952	1-1180	True
627	1	Riboviria	Orthornavirae	Negarnaviricota	Monjiviricetes	Mononegavirales	Mymonaviridae	Lentimonavirus	Lentimonavirus lentinulae	E	Lentinula edodes negative-strand RNA virus 1	LeNSRV-1	HG3	LC466007		Complete genome	ssRNA(-)	fungi	LC466007	BBI93117.1	1-1969	23-1247	False
154	1	Riboviria	Orthornavirae	Negarnaviricota	Monjiviricetes	Mononegavirales	Mymonaviridae	Penicillimonavirus	Penicillimonavirus deltaplasmoparae	E	Plasmopara viticola lesion associated mononegaambi virus 5	PvaMV-5	DMG-A_DN32949	MN557000		Partial genome	ssRNA(-)	protists	MN557000	QHD64776.1	1-1954	15-1235	True
393	1	Riboviria	Orthornavirae	Negarnaviricota	Monjiviricetes	Mononegavirales	Mymonaviridae	Phyllomonavirus	Phyllomonavirus phyllospherae	E	soybean leaf-associated negative-stranded RNA virus 4	SLaNSRV-4	1	KT598229		Partial genome	ssRNA(-)	phytobiome (S)	KT598229	ALM62229.1	1-1531	50-1221	True
805	1	Riboviria	Orthornavirae	Negarnaviricota	Monjiviricetes	Mononegavirales	Mymonaviridae	Plasmopamonavirus	Plasmopamonavirus erysiphe	E	Erysiphe necator associated negative-stranded RNA virus 23	PMS3_29		MN617053		Complete coding genome	ssRNA(-)	fungi	MN617053	QJW70355.1	1-1976	34-1211	True
189	1	Riboviria	Orthornavirae	Negarnaviricota	Monjiviricetes	Mononegavirales	Mymonaviridae	Rhizomonavirus	Rhizomonavirus mali	E	apple virus B	APPV-B	WA1	MN386971		Complete coding genome	ssRNA(-)	phytobiome (S)	MN386971	QIC52850.1	1-1610	62-1151	False
841	1	Riboviria	Orthornavirae	Negarnaviricota	Monjiviricetes	Mononegavirales	Mymonaviridae	Sclerotimonavirus	Sclerotimonavirus botrytidis	E	Botrytis cinerea mymonavirus 1	BcMyV-1	Ecan17-2	MH648611		Complete genome	ssRNA(-)	fungi	MH648611	AXS76906.1	1-1968	31-1197	True
827	1	Riboviria	Orthornavirae	Negarnaviricota	Monjiviricetes	Mononegavirales	Nyamiviridae	Berhavirus	Berhavirus beihaiense	E	Běihǎi rhabdo-like virus 4	BhRLV-4	BHJP58499	KX884406	NC_032543	Complete coding genome	ssRNA(-)	invertebrates	NC_032543	YP_009333418.1	1-1856	3-1149	True
796	1	Riboviria	Orthornavirae	Negarnaviricota	Monjiviricetes	Mononegavirales	Nyamiviridae	Crustavirus	Crustavirus wenzhouense	E	Wēnzhōu crab virus 1	WzCV1	RBX2	KM817644	NC_031275	Complete coding genome	ssRNA(-)	invertebrates	NC_031275	YP_009304558.1	1-1807	15-1149	True
187	1	Riboviria	Orthornavirae	Negarnaviricota	Monjiviricetes	Mononegavirales	Nyamiviridae	Formivirus	Formivirus solenopsi	E	Solenopsis invicta virus 15	SoINV-15		MT860232		Complete coding genome	ssRNA(-)	invertebrates	MT860232	QRK69404.1	1-1875	19-1185	True
480	1	Riboviria	Orthornavirae	Negarnaviricota	Monjiviricetes	Mononegavirales	Nyamiviridae	Nyavirus	Nyavirus argatis	E	Sekira virus	SEKRV		LC585887		Complete genome	ssRNA(-)	invertebrates	LC585887	BCL64177.1	1-1946	20-1173	True
862	1	Riboviria	Orthornavirae	Negarnaviricota	Monjiviricetes	Mononegavirales	Nyamiviridae	Orinovirus	Orinovirus sanyae	E	Sanya nyamivirus 1	SaNyV-1	QCYXYSY225	MZ209903		Complete genome	ssRNA(-)	invertebrates	MZ209903	UHM27507.1	1-1896	14-1181	True
583	1	Riboviria	Orthornavirae	Negarnaviricota	Monjiviricetes	Mononegavirales	Nyamiviridae	Socyvirus	Socyvirus heteroderae	E	soybean cyst nematode virus 1	SbCNV-1		HM849038	NC_024702	Complete genome	ssRNA(-)	invertebrates	NC_024702	YP_009052467.1	1-2086	19-1198	True
582	1	Riboviria	Orthornavirae	Negarnaviricota	Monjiviricetes	Mononegavirales	Nyamiviridae	Tapwovirus	Tapwovirus cesti	E	Wēnzhōu tapeworm virus 1	WzTWV-1	SGJSC14943	Seg1: KX884436; Seg2: KX884437	Seg1: NC_033450; Seg2: NC_033451	Complete coding genome	ssRNA(-)	invertebrates	NC_033450	YP_009342311.1	1-1961	27-1152	False
76	1	Riboviria	Orthornavirae	Negarnaviricota	Monjiviricetes	Mononegavirales	Paramyxoviridae	Metaavulavirus	Metaavulavirus yucaipaense	E	avian paramyxovirus 2	APMV-2	Chicken/California/Yucaipa/56	EU338414	NC_039230	Complete genome	ssRNA(-)	vertebrates	NC_039230	YP_009513219.1	1-2242	1-2242	False
518	1	Riboviria	Orthornavirae	Negarnaviricota	Monjiviricetes	Mononegavirales	Paramyxoviridae	Orthoavulavirus	Orthoavulavirus newyorkense	E	avian paramyxovirus 9	APMV-9	duck/New York/22/1978	EU910942	NC_025390	Complete genome	ssRNA(-)	vertebrates	NC_025390	YP_009094364.1	1-2210	1-1288	True
922	1	Riboviria	Orthornavirae	Negarnaviricota	Monjiviricetes	Mononegavirales	Paramyxoviridae	Paraavulavirus	Paraavulavirus hongkongense	E	avian paramyxovirus 4	APMV-4	KR/YJ/06	EU877976		Complete genome	ssRNA(-)	vertebrates	EU877976	ACF60579.1	1-2211	1-1299	True
926	1	Riboviria	Orthornavirae	Negarnaviricota	Monjiviricetes	Mononegavirales	Paramyxoviridae	Synodonvirus	Synodonvirus synodi	E	Wēnlǐng triplecross lizardfish paramyxovirus	WTLPV	XYHYC179963	MG600058		Complete coding genome	ssRNA(-)	vertebrates	MG600058	AVM87369.1	1-2180	21-1310	False
396	1	Riboviria	Orthornavirae	Negarnaviricota	Monjiviricetes	Mononegavirales	Paramyxoviridae	Aquaparamyxovirus	Aquaparamyxovirus salmonis	E	Atlantic salmon paramyxovirus	ASPV	Yrkje371/95	EU156171	NC_025360	Complete genome	ssRNA(-)	vertebrates	NC_025360	YP_009094152.1	1-2209	17-1321	False
370	1	Riboviria	Orthornavirae	Negarnaviricota	Monjiviricetes	Mononegavirales	Paramyxoviridae	Ferlavirus	Ferlavirus reptilis	E	fer-de-lance virus	FDLV	ATCC-VR-895	AY141760	NC_005084	Complete genome	ssRNA(-)	vertebrates	NC_005084	NP_899661.1	1-2181	1-1313	False
252	1	Riboviria	Orthornavirae	Negarnaviricota	Monjiviricetes	Mononegavirales	Paramyxoviridae	Henipavirus	Henipavirus ghanaense	E	Ghana virus	GhV	Eid_hel/GH-M74a/GHA/2009	HQ660129	NC_025256	Complete genome	ssRNA(-)	vertebrates	NC_025256	YP_009091839.1	1-2250	12-1381	False
873	1	Riboviria	Orthornavirae	Negarnaviricota	Monjiviricetes	Mononegavirales	Paramyxoviridae	Jeilongvirus	Jeilongvirus comorosense	E	bat paramyxovirus 16797	BatPV-1	Bat-PV-16797	MG203877		Complete genome	ssRNA(-)	vertebrates	MG203877	AYM47528.1	1-2191	1-1318	False
575	1	Riboviria	Orthornavirae	Negarnaviricota	Monjiviricetes	Mononegavirales	Paramyxoviridae	Morbillivirus	Morbillivirus ceti	E	dolphin morbillivirus	DMV		AJ608288	NC_005283	Complete genome	ssRNA(-)	vertebrates	NC_005283	NP_945030.1	1-2183	1-1318	False
62	1	Riboviria	Orthornavirae	Negarnaviricota	Monjiviricetes	Mononegavirales	Paramyxoviridae	Narmovirus	Narmovirus narivaense	E	Nariva virus	NarV	T&T/1962	FJ362497	NC_017937	Complete genome	ssRNA(-)	vertebrates	NC_017937	YP_006347589.1	1-2201	1-1322	False
630	1	Riboviria	Orthornavirae	Negarnaviricota	Monjiviricetes	Mononegavirales	Paramyxoviridae	Respirovirus	Respirovirus pneumoniae	E	human parainfluenza virus 3	HPIV-3	ZHYMgz01	EU326526		Complete genome	ssRNA(-)	vertebrates	EU326526	ABY47607.1	1-2258	39-1343	False
550	1	Riboviria	Orthornavirae	Negarnaviricota	Monjiviricetes	Mononegavirales	Paramyxoviridae	Salemvirus	Salemvirus salemense	E	Salem virus	SalV	USA/1992	JQ697837	NC_025386	Complete genome	ssRNA(-)	vertebrates	NC_025386	YP_009094339.1	1-2229	1-1344	False
84	1	Riboviria	Orthornavirae	Negarnaviricota	Monjiviricetes	Mononegavirales	Paramyxoviridae	Orthorubulavirus	Orthorubulavirus laryngotracheitidis	E	human parainfluenza virus 2	HPIV-2	X57559	NC_003443		Complete genome	ssRNA(-)	vertebrates	NC_003443	NP_598406.1	1-2262	1-1318	True
157	1	Riboviria	Orthornavirae	Negarnaviricota	Monjiviricetes	Mononegavirales	Paramyxoviridae	Pararubulavirus	Pararubulavirus teviotense	E	Teviot virus	TeV	Cedar Grove	KP271124	NC_039198	Complete genome	ssRNA(-)	vertebrates	NC_039198	YP_009512978.1	1-2271	1-1330	True
498	1	Riboviria	Orthornavirae	Negarnaviricota	Monjiviricetes	Mononegavirales	Paramyxoviridae	Cynoglossusvirus	Cynoglossusvirus cynoglossi	E	Wēnlǐng tonguesole paramyxovirus	WTSPV	XYHYC190750	MG600059		Complete coding genome	ssRNA(-)	vertebrates	MG600059	AVM87378.1	1-2125	21-1274	False
240	1	Riboviria	Orthornavirae	Negarnaviricota	Monjiviricetes	Mononegavirales	Paramyxoviridae	Hoplichthysvirus	Hoplichthysvirus hoplichthysis	E	Wēnlǐng hoplichthys paramyxovirus	WHPV	XYXMC57250	MG600062		Complete coding genome	ssRNA(-)	vertebrates	MG600062	AVM87400.1	1-2055	15-1271	True
151	1	Riboviria	Orthornavirae	Negarnaviricota	Monjiviricetes	Mononegavirales	Paramyxoviridae	Scoliodonvirus	Scoliodonvirus scoliodontis	E	Wēnzhōu pacific spadenose shark paramyxovirus	WPSSPV	DWXCSG11347	MG600057		Complete coding genome	ssRNA(-)	vertebrates	MG600057	AVM87362.1	1-2164	15-1258	False
53	1	Riboviria	Orthornavirae	Negarnaviricota	Monjiviricetes	Mononegavirales	Pneumoviridae	Metapneumovirus	Metapneumovirus avis	E	avian metapneumovirus	AMPV	A; LAH A	AY640317	NC_039231	Complete genome	ssRNA(-)	vertebrates	NC_039231	YP_009513228.1	1-2004	1-1293	True
118	1	Riboviria	Orthornavirae	Negarnaviricota	Monjiviricetes	Mononegavirales	Pneumoviridae	Orthopneumovirus	Orthopneumovirus muris	E	murine orthopneumovirus; murine pneumonia virus	MPV	15	AY729016		Complete genome	ssRNA(-)	vertebrates	AY729016	AAW79184.1	1-2040	22-1319	True
978	1	Riboviria	Orthornavirae	Negarnaviricota	Monjiviricetes	Mononegavirales	Rhabdoviridae	Almendravirus	Almendravirus menghai	E	Menghai rhabdovirus	MRV	KX785335	NC_040602		Complete genome	ssRNA(-)	invertebrates	NC_040602	YP_009552125.1	1-2032	41-1197	True
733	1	Riboviria	Orthornavirae	Negarnaviricota	Monjiviricetes	Mononegavirales	Rhabdoviridae	Alphanemrhavirus	Alphanemrhavirus bangkok	E	Rattus tanezumi rhabdovirus 1	RtaRV-1	TB2018B	MT085340		Complete coding genome	ssRNA(-)	vertebrates	MT085340	QIM74105.1	1-2106	41-1279	True
472	1	Riboviria	Orthornavirae	Negarnaviricota	Monjiviricetes	Mononegavirales	Rhabdoviridae	Alphapaprhavirus	Alphapaprhavirus hubei	E	Hubei lepidoptera virus 2	HbLV-2	LCM101902	KX884415	NC_032907	Complete coding genome	ssRNA(-)	invertebrates	NC_032907	YP_009336837.1	1-2145	52-1279	True
587	1	Riboviria	Orthornavirae	Negarnaviricota	Monjiviricetes	Mononegavirales	Rhabdoviridae	Alpharicinrhavirus	Alpharicinrhavirus hubei	E	Hubei tick rhabdovirus 1	HbTRV-1	RhV/SZWH3	MW721934		Complete coding genome	ssRNA(-)	invertebrates	MW721934	UGM46138.1	1-2173	44-1285	True
7	1	Riboviria	Orthornavirae	Negarnaviricota	Monjiviricetes	Mononegavirales	Rhabdoviridae	Amplylivirus	Amplylivirus cinereus	E	frog lyssa-like virus 1	FLLV1	Male-A	MK473367		Complete coding genome	ssRNA(-)	vertebrates	MK473367	QCF24331.1	1-2147	34-1279	True
20	1	Riboviria	Orthornavirae	Negarnaviricota	Monjiviricetes	Mononegavirales	Rhabdoviridae	Arurhavirus	Arurhavirus inhangapi	E	Inhangapi virus	INHV	BeAr177325	KM204991		Complete genome	ssRNA(-)	invertebrates	KM204991	AJR28341.1	1-2104	37-1273	True
639	1	Riboviria	Orthornavirae	Negarnaviricota	Monjiviricetes	Mononegavirales	Rhabdoviridae	Barhavirus	Barhavirus muir	E	Muir Springs virus	MSV	76V-23524	KM204990	NC_055532	Complete genome	ssRNA(-)	invertebrates	NC_055532	YP_010087313.1	1-2175	48-1288	True
478	1	Riboviria	Orthornavirae	Negarnaviricota	Monjiviricetes	Mononegavirales	Rhabdoviridae	Caligrhavirus	Caligrhavirus lepeophtheirus	E	Lepeophtheirus salmonis rhabdovirus 127	LSalRV-127	LSRV127	KJ958536	NC_055138	Complete coding genome	ssRNA(-)	invertebrates	NC_055138	YP_010084461.1	1-2096	35-1256	True
378	1	Riboviria	Orthornavirae	Negarnaviricota	Monjiviricetes	Mononegavirales	Rhabdoviridae	Cetarhavirus	Cetarhavirus phocoena	E	harbour porpoise rhabdovirus	HPRV	WVL17017A	MN103537		Complete coding genome	ssRNA(-)	vertebrates	MN103537	QDZ59981.1	1-2084	32-1249	True
623	1	Riboviria	Orthornavirae	Negarnaviricota	Monjiviricetes	Mononegavirales	Rhabdoviridae	Curiovirus	Curiovirus itacaiunas	E	Itacaiunas virus	ITAV	BeAr427036	KM204984	NC_034536	Complete coding genome	ssRNA(-)	invertebrates	NC_034536	YP_009362166.1	1-2121	45-1293	True
226	1	Riboviria	Orthornavirae	Negarnaviricota	Monjiviricetes	Mononegavirales	Rhabdoviridae	Ephemerovirus	Ephemerovirus henan	E	porcine ephemerovirus 1	PoEV-1	HeN10	OK086697		Complete coding genome	ssRNA(-)	vertebrates	OK086697	UNP42116.1	1-2129	44-1284	True
456	1	Riboviria	Orthornavirae	Negarnaviricota	Monjiviricetes	Mononegavirales	Rhabdoviridae	Hapavirus	Hapavirus parry	E	Parry Creek virus	PCV	OR189	KM204988	NC_034449	Complete coding genome	ssRNA(-)	invertebrates	NC_034449	YP_009361979.1	1-2118	46-1286	True
858	1	Riboviria	Orthornavirae	Negarnaviricota	Monjiviricetes	Mononegavirales	Rhabdoviridae	Ledantevirus	Ledantevirus fukuoka	E	Fukuoka virus	FUKV	FUK-11	KM205001	NC_034454	Complete genome	ssRNA(-)	invertebrates	NC_034454	YP_009362003.1	1-2111	39-1249	True
395	1	Riboviria	Orthornavirae	Negarnaviricota	Monjiviricetes	Mononegavirales	Rhabdoviridae	Lostrhavirus	Lostrhavirus lonestar	E	lone star tick rhabdovirus	LSTRV	TickAa42	KU127239		Complete coding genome	ssRNA(-)	invertebrates	KU127239	ALO28655.1	1-2195	72-1302	True
12	1	Riboviria	Orthornavirae	Negarnaviricota	Monjiviricetes	Mononegavirales	Rhabdoviridae	Lyssavirus	Lyssavirus australis	E	Australian bat lyssavirus	ABLV	insectivorous	AF081020	NC_003243	Complete coding genome	ssRNA(-)	vertebrates	NC_003243	NP_478343.1	1-2128	35-1273	True
51	1	Riboviria	Orthornavirae	Negarnaviricota	Monjiviricetes	Mononegavirales	Rhabdoviridae	Merhavirus	Merhavirus tritaeniorhynchus	E	Culex tritaeniorhynchus rhabdovirus	CTRV	TY	AB604791	NC_025384	Complete genome	ssRNA(-)	invertebrates	NC_025384	YP_009094323.1	1-2123	42-1267	True
626	1	Riboviria	Orthornavirae	Negarnaviricota	Monjiviricetes	Mononegavirales	Rhabdoviridae	Mousrhavirus	Mousrhavirus moussa	E	Moussa virus	MOUV	C23	FJ985748	NC_025359	Complete genome	ssRNA(-)	invertebrates	NC_025359	YP_009094143.1	1-2141	40-1273	False
332	1	Riboviria	Orthornavirae	Negarnaviricota	Monjiviricetes	Mononegavirales	Rhabdoviridae	Ohlsrhavirus	Ohlsrhavirus riverside	E	riverside virus	RISV	Drava-1	KU248085	NC_040669	Complete coding genome	ssRNA(-)	invertebrates	NC_040669	YP_009552820.1	1-2122	53-2119	True
144	1	Riboviria	Orthornavirae	Negarnaviricota	Monjiviricetes	Mononegavirales	Rhabdoviridae	Perhabdovirus	Perhabdovirus perca	E	perch rhabdovirus	PRV	PRV	JX679246	NC_020803	Complete coding genome	ssRNA(-)	vertebrates	NC_020803	YP_007641367.1	1-2097	38-1265	True
765	1	Riboviria	Orthornavirae	Negarnaviricota	Monjiviricetes	Mononegavirales	Rhabdoviridae	Replylivirus	Replylivirus allogus	E	anole lyssa-like virus 1	ALLV-1	Cuba 2011	BR001666		Complete coding genome	ssRNA(-)	vertebrates	BR001666	FAA01392.1	1-2124	34-1271	True
808	1	Riboviria	Orthornavirae	Negarnaviricota	Monjiviricetes	Mononegavirales	Rhabdoviridae	Sawgrhavirus	Sawgrhavirus minto	E	New Minto virus	NMV	579	KM205009	NC_055457	Complete coding genome	ssRNA(-)	invertebrates	NC_055457	YP_010086569.1	1-2131	37-1267	True
448	1	Riboviria	Orthornavirae	Negarnaviricota	Monjiviricetes	Mononegavirales	Rhabdoviridae	Scophrhavirus	Scophrhavirus chanodychthys	E	Wuhan redfin culter dimarhabdovirus	WhRFCRV	DSYS6218	MG600013		Complete coding genome	ssRNA(-)	vertebrates	MG600013	AVM87289.1	1-2099	28-1247	True
470	1	Riboviria	Orthornavirae	Negarnaviricota	Monjiviricetes	Mononegavirales	Rhabdoviridae	Sigmavirus	Sigmavirus domestica	E	Wuhan fly virus 2	WhFV-2	SYY1-3	KM817646	NC_031278	Complete coding genome	ssRNA(-)	invertebrates	NC_031278	YP_009304656.1	1-2134	45-1271	True
642	1	Riboviria	Orthornavirae	Negarnaviricota	Monjiviricetes	Mononegavirales	Rhabdoviridae	Siniperhavirus	Siniperhavirus chuatsi	E	Siniperca chuatsi rhabdovirus	SCRV		DQ399789	NC_008514	Complete genome	ssRNA(-)	vertebrates	NC_008514	YP_802942.1	1-2078	37-1250	True
625	1	Riboviria	Orthornavirae	Negarnaviricota	Monjiviricetes	Mononegavirales	Rhabdoviridae	Sprivivirus	Sprivivirus cyprinus	E	spring viremia of carp virus	SVCV	ATCC VR-1390	U18101	NC_002803	Complete genome	ssRNA(-)	vertebrates	NC_002803	NP_116748.1	1-2095	29-1248	True
701	1	Riboviria	Orthornavirae	Negarnaviricota	Monjiviricetes	Mononegavirales	Rhabdoviridae	Sripuvirus	Sripuvirus sripur	E	Sripur virus	SRIV	733646	KM205023	NC_034542	Complete coding genome	ssRNA(-)	invertebrates, vertebrates	NC_034542	YP_009362218.1	1-2103	43-1260	True
683	1	Riboviria	Orthornavirae	Negarnaviricota	Monjiviricetes	Mononegavirales	Rhabdoviridae	Sunrhavirus	Sunrhavirus sandjimba	E	Sandjimba virus	SJAV	DakAnB 373d	MW491754		Complete coding genome	ssRNA(-)	vertebrates	MW491754	UAU42858.1	1-2072	32-1186	True
141	1	Riboviria	Orthornavirae	Negarnaviricota	Monjiviricetes	Mononegavirales	Rhabdoviridae	Thriprhavirus	Thriprhavirus intonsa	E	Frankliniella intonsa rhabdovirus 1	HFinRV-1	JM1FY86115	MZ209657		Complete coding genome	ssRNA(-)	invertebrates	MZ209657	UHK03326.1	1-2111	50-1267	True
560	1	Riboviria	Orthornavirae	Negarnaviricota	Monjiviricetes	Mononegavirales	Rhabdoviridae	Tibrovirus	Tibrovirus mundri	E	Mundri virus	MUNV	A14	OM320812		Complete coding genome	ssRNA(-)	vertebrates	OM320812	UJY53556.1	1-2126	44-1283	True
416	1	Riboviria	Orthornavirae	Negarnaviricota	Monjiviricetes	Mononegavirales	Rhabdoviridae	Tupavirus	Tupavirus laniger	E	Wenzhou Myotis laniger tupavirus 1	WMlaTV-1	YJB_HuaNan	OM030290		Complete coding genome	ssRNA(-)	vertebrates	OM030290	UOX72924.1	1-2107	39-1253	True
857	1	Riboviria	Orthornavirae	Negarnaviricota	Monjiviricetes	Mononegavirales	Rhabdoviridae	Vesiculovirus	Vesiculovirus jurona	E	Jurona virus	JURV	BeAr40578	KM204996	NC_039206	Complete coding genome	ssRNA(-)	invertebrates, vertebrates	NC_039206	YP_009513007.1	1-2090	26-1249	True
183	1	Riboviria	Orthornavirae	Negarnaviricota	Monjiviricetes	Mononegavirales	Rhabdoviridae	Zarhavirus	Zarhavirus zahedan	E	Zahedan rhabdovirus	ZARV	ArTeh 157764	KJ830812	NC_040664	Complete genome	ssRNA(-)	invertebrates	NC_040664	YP_009552805.1	1-2170	51-1283	True
356	1	Riboviria	Orthornavirae	Negarnaviricota	Monjiviricetes	Mononegavirales	Rhabdoviridae	Alphanucleorhabdovirus	Alphanucleorhabdovirus physostegiae	E	Physostegia chlorotic mottle virus	PhCMoV	PV-1182	KX636164	NC_055466	Complete genome	ssRNA(-)	plants	NC_055466	YP_010086602.1	1-1200	33-1199	True
331	1	Riboviria	Orthornavirae	Negarnaviricota	Monjiviricetes	Mononegavirales	Rhabdoviridae	Betanucleorhabdovirus	Betanucleorhabdovirus plectranthi	E	Plectranthus aromaticus virus 1	PleArV1	PBN	BK014300		Complete coding genome	ssRNA(-)	plants	BK014300	DAF42302.1	1-2085	41-1303	False
88	1	Riboviria	Orthornavirae	Negarnaviricota	Monjiviricetes	Mononegavirales	Rhabdoviridae	Cytorhabdovirus	Cytorhabdovirus glehniae	E	Glehnia littoralis virus 1	GlLV1	GAC	BK014304		Complete coding genome	ssRNA(-)	plants	BK014304	DAF42327.1	1-2072	20-1230	False
793	1	Riboviria	Orthornavirae	Negarnaviricota	Monjiviricetes	Mononegavirales	Rhabdoviridae	Dichorhavirus	Dichorhavirus leprosis	E	citrus leprosis virus N	CiLV-N	Ibi1	RNA1: KX982176; RNA2: KX982179	RNA1: NC_052230; RNA2: NC_052231	Complete genome	ssRNA(-)	invertebrates, plants	NC_052231	YP_009976137.1	1-1879	34-1240	True
357	1	Riboviria	Orthornavirae	Negarnaviricota	Monjiviricetes	Mononegavirales	Rhabdoviridae	Gammanucleorhabdovirus	Gammanucleorhabdovirus maydis	E	maize fine streak virus	MFSV	USA	AY618417	NC_005974	Complete genome	ssRNA(-)	plants	NC_005974	YP_052849.1	1-1944	26-1259	False
23	1	Riboviria	Orthornavirae	Negarnaviricota	Monjiviricetes	Mononegavirales	Rhabdoviridae	Varicosavirus	Varicosavirus pini	E	Pinus flexilis virus 1	PiFleV1	PFV	BK014316		Complete coding genome	ssRNA(-)	plants	BK014316	DAF42373.1	1-2049	26-1250	False
239	1	Riboviria	Orthornavirae	Negarnaviricota	Monjiviricetes	Mononegavirales	Rhabdoviridae	Novirhabdovirus	Novirhabdovirus piscine	E	viral hemorrhagic septicemia virus	VHSV	Fil3	Y18263	NC_000855	Complete genome	ssRNA(-)	vertebrates	NC_000855	NP_049550.1	1-1984	25-1252	False
346	1	Riboviria	Orthornavirae	Negarnaviricota	Monjiviricetes	Mononegavirales	Rhabdoviridae	Alphacrustrhavirus	Alphacrustrhavirus zhejiang	E	Wenling crustacean virus 11	WlCV-11	WLJQ201798	KX884456	NC_032781	Complete coding genome	ssRNA(-)	invertebrates	NC_032781	YP_009336589.1	1-2106	86-1270	True
689	1	Riboviria	Orthornavirae	Negarnaviricota	Monjiviricetes	Mononegavirales	Rhabdoviridae	Alphadrosrhavirus	Alphadrosrhavirus shayang	E	Shayang fly virus 3	SyFV-3	SYY1-1	KM817636	NC_031216	Complete coding genome	ssRNA(-)	invertebrates	NC_031216	YP_009300674.1	1-2231	21-1297	False
661	1	Riboviria	Orthornavirae	Negarnaviricota	Monjiviricetes	Mononegavirales	Rhabdoviridae	Alphahymrhavirus	Alphahymrhavirus hirtum	E	hymenopteran rhabdo-related virus 109	HyRRV-109	OKIAV109	MT153372		Complete coding genome	ssRNA(-)	invertebrates	MT153372	QMP82144.1	1-2122	19-1251	True
668	1	Riboviria	Orthornavirae	Negarnaviricota	Monjiviricetes	Mononegavirales	Rhabdoviridae	Betahymrhavirus	Betahymrhavirus austriaca	E	hymenopteran rhabdo-related virus 23	HyRRV-23	OKIAV23	MW314717		Complete coding genome	ssRNA(-)	invertebrates	MW314717	UOS86040.1	1-2152	18-1269	True
230	1	Riboviria	Orthornavirae	Negarnaviricota	Monjiviricetes	Mononegavirales	Rhabdoviridae	Betanemrhavirus	Betanemrhavirus hubei	E	Hubei rhabdo-like virus 9	HbRLV-9	WHZHC73015	KX884448	NC_033267	Complete coding genome	ssRNA(-)	invertebrates	NC_033267	YP_009337815.1	1-2217	26-1277	True
953	1	Riboviria	Orthornavirae	Negarnaviricota	Monjiviricetes	Mononegavirales	Rhabdoviridae	Betapaprhavirus	Betapaprhavirus frugiperda	E	Spodoptera frugiperda rhabdovirus	SfruRV	Sf	KF947078	NC_025382	Complete coding genome	ssRNA(-)	invertebrates	NC_025382	YP_009094312.1	1-2140	14-1244	True
486	1	Riboviria	Orthornavirae	Negarnaviricota	Monjiviricetes	Mononegavirales	Rhabdoviridae	Betaricinrhavirus	Betaricinrhavirus chimay	E	Chimay rhabdovirus	CRV	Chimay-1	MF975531		Complete coding genome	ssRNA(-)	invertebrates	MF975531	AVM86063.1	1-2199	18-1261	True
201	1	Riboviria	Orthornavirae	Negarnaviricota	Monjiviricetes	Mononegavirales	Sunviridae	Sunshinevirus	Sunshinevirus reptilis	E	Sunshine Coast virus	SCV		JN192445	NC_025345	Complete genome	ssRNA(-)	vertebrates	NC_025345	YP_009094051.1	1-2198	234-1153	False
552	1	Riboviria	Orthornavirae	Negarnaviricota	Monjiviricetes	Mononegavirales	Xinmoviridae	Alasvirus	Alasvirus muscae	E	Húběi diptera virus 11	HbDV-11	SCM51501	KX884430	NC_033055	Complete coding genome	ssRNA(-)	invertebrates	NC_033055	YP_009337182.1	1-2039	22-1163	True
290	1	Riboviria	Orthornavirae	Negarnaviricota	Monjiviricetes	Mononegavirales	Xinmoviridae	Anphevirus	Anphevirus xinchengense	E	Xīnchéng mosquito virus	XcMV	XC1-6	KM817661	NC_031244	Complete coding genome	ssRNA(-)	invertebrates	NC_031244	YP_009302387.1	1-2026	146-1175	True
521	1	Riboviria	Orthornavirae	Negarnaviricota	Monjiviricetes	Mononegavirales	Xinmoviridae	Doupovirus	Doupovirus australiaense	E	Culex mononega-like virus 2	CMLV-2	mos172X59831	MF176268		Complete coding genome	ssRNA(-)	invertebrates	MF176268	ASA47322.1	1-2079	32-1193	True
950	1	Riboviria	Orthornavirae	Negarnaviricota	Monjiviricetes	Mononegavirales	Xinmoviridae	Draselvirus	Draselvirus dentati	E	Húběi rhabdo-like virus 7	HbRLV-7	QTM26925	KX884428	NC_033027	Complete coding genome	ssRNA(-)	invertebrates	NC_033027	YP_009337121.1	1-1997	14-1160	True
74	1	Riboviria	Orthornavirae	Negarnaviricota	Monjiviricetes	Mononegavirales	Xinmoviridae	Drunivirus	Drunivirus chambonense	E	Drosophila unispina virus 1	DuniV-1		KR822819	NC_043484	Complete coding genome	ssRNA(-)	invertebrates	NC_043484	YP_009666282.1	1-2185	79-1242	True
758	1	Riboviria	Orthornavirae	Negarnaviricota	Monjiviricetes	Mononegavirales	Xinmoviridae	Gambievirus	Gambievirus bolahunense	E	Bolahun virus	BLHV		KX148552	NC_055112	Complete coding genome	ssRNA(-)	invertebrates	NC_055112	YP_010084246.1	1-2018	35-1174	True
75	1	Riboviria	Orthornavirae	Negarnaviricota	Monjiviricetes	Mononegavirales	Xinmoviridae	Gylbovirus	Gylbovirus aagae	E	Aedes anphevirus	AeAV	RML-12	MH037149		Complete coding genome	ssRNA(-)	invertebrates	MH037149	AWW01093.1	1-2039	40-1252	True
2	1	Riboviria	Orthornavirae	Negarnaviricota	Monjiviricetes	Mononegavirales	Xinmoviridae	Hoptevirus	Hoptevirus orthopteris	E	Húběi orthoptera virus 5	HbOV-5	ZCM94262	KX884463	NC_032849	Complete coding genome	ssRNA(-)	invertebrates	NC_032849	YP_009336728.1	1-1926	54-1180	True
210	1	Riboviria	Orthornavirae	Negarnaviricota	Monjiviricetes	Mononegavirales	Xinmoviridae	Madalivirus	Madalivirus amapaense	E	Anopheles marajoara virus	AnMV	AMA	MH822965		Complete coding genome	ssRNA(-)	invertebrates	MH822965	QBK47216.1	1-2018	38-1227	True
19	1	Riboviria	Orthornavirae	Negarnaviricota	Monjiviricetes	Mononegavirales	Xinmoviridae	Pelmivirus	Pelmivirus eymattense	E	hymenopteran anphe-related virus OKIAV71	HARV-71	MAN	MW288226		Complete coding genome	ssRNA(-)	invertebrates	MW288226	QPL15379.1	1-2036	40-1224	True
523	1	Riboviria	Orthornavirae	Negarnaviricota	Monjiviricetes	Mononegavirales	Xinmoviridae	Triniovirus	Triniovirus yonagoense	E	Culex tritaeniorhynchus anphevirus	CtAV	17CxIT-T4-F29	LC514055		Complete coding genome	ssRNA(-)	invertebrates	LC514055	BBQ04822.1	1-2086	43-1232	True
930	1	Riboviria	Orthornavirae	Negarnaviricota	Monjiviricetes	Mononegavirales	Xinmoviridae	Ulegvirus	Ulegvirus freckenfeldense	E	odonatan anphe-related virus OKIAV59	OARV-59	OKIAV59	MT153376		Complete coding genome	ssRNA(-)	invertebrates	MT153376	QMP82151.1	1-2044	10-1147	True
997	1	Riboviria	Orthornavirae	Negarnaviricota	Yunchangviricetes	Goujianvirales	Yueviridae	Yuyuevirus	Yuyuevirus shaheense	E	Shāhé yuèvirus-like virus 1	ShYLV-1	SHWC0209c11789	S1: KX884034; S2: KX884035	S1: NC_033289; S2: NC_033290	Complete coding genome	ssRNA(-)	invertebrates	NC_033289	YP_009337854.1	1-2104	91-1656	False
816	1	Riboviria	Orthornavirae	Negarnaviricota	Ellioviricetes	Bunyavirales	Arenaviridae	Antennavirus	Antennavirus hirsutum	E	Wēnlǐng frogfish arenavirus 2	WlFV-2	XYHYG24857	L: MG599866; M: MG599868; S: MG599867	L: NC_040465; M: NC_040466; S: NC_040464	Complete genome	ssRNA(+/-)	vertebrates	NC_040465	YP_009551605.1	1-2092	373-1342	False
311	1	Riboviria	Orthornavirae	Negarnaviricota	Ellioviricetes	Bunyavirales	Arenaviridae	Hartmanivirus	Hartmanivirus patriae	E	andere Heimat virus 1	AHeV-1		L:MN567062; S:MN567061		Complete coding genome	ssRNA(-)	vertebrates	MN567062	QHX39781.1	1-1968	336-1478	False
126	1	Riboviria	Orthornavirae	Negarnaviricota	Ellioviricetes	Bunyavirales	Arenaviridae	Innmovirus	Innmovirus hailarense	E	Hailar virus	HLRV	346R-750661	L: MW896845; M: MW896846; S: MW896847		Complete coding genome	ssRNA(+/-)	freshwater (S)	MW896845	QYF49514.1	1-2387	674-1473	False
406	1	Riboviria	Orthornavirae	Negarnaviricota	Ellioviricetes	Bunyavirales	Arenaviridae	Mammarenavirus	Mammarenavirus kwanzaense	E	Kwanza virus	KWAV	ANG0206	S: MZ065541; L: MZ065540		Complete coding genome	ssRNA(+/-)	vertebrates	MZ065540	QWQ58027.1	1-2220	41-2194	False
426	1	Riboviria	Orthornavirae	Negarnaviricota	Ellioviricetes	Bunyavirales	Arenaviridae	Reptarenavirus	Reptarenavirus giessenae	E	University of Giessen virus 1	UGV-1	1	L: KR870022; S: KR870012	L: NC_039006; S: NC_039005	Complete genome	ssRNA(+/-)	vertebrates	NC_039006	YP_009508466.1	1-2035	57-1836	False
834	1	Riboviria	Orthornavirae	Negarnaviricota	Ellioviricetes	Bunyavirales	Cruliviridae	Lincruvirus	Lincruvirus europense	E	European shore crab virus 1	EscV-1	RA140848	L: MK861116; M: MK861117; S: MK861118		Complete genome	ssRNA(-)	invertebrates	MK861116	QEQ51085.1	1-2171	445-1497	True
496	1	Riboviria	Orthornavirae	Negarnaviricota	Ellioviricetes	Bunyavirales	Discoviridae	Orthodiscovirus	Orthodiscovirus penicillii	E	Penicillium roseopurpureum negative ssRNA virus 1	PrNssV-1	MUT2146	MN163273; MN163274; MG887749		Complete coding genome	ssRNA(-)	fungi	MG887749	AYP71800.1	1-2136	372-1437	True
952	1	Riboviria	Orthornavirae	Negarnaviricota	Ellioviricetes	Bunyavirales	Fimoviridae	Emaravirus	Emaravirus kiwii	E	Actinidia virus 2	AcV-2	YD	RNA1: MK602171; RNA2: MK602172; RNA3: MK602173; RNA4: MK602174; RNA5: MK602175; RNA6: MK602176	RNA1: NC_055647; RNA2: NC_055648; RNA3: NC_055646; RNA4: NC_055649; RNA5: NC_055650; RNA6: NC_055651	Complete coding genome	ssRNA(-)	plants	NC_055647	YP_010088071.1	1-2297	451-1622	True
244	1	Riboviria	Orthornavirae	Negarnaviricota	Ellioviricetes	Bunyavirales	Hantaviridae	Actinovirus	Actinovirus triacanthodis	E	Wēnlǐng red spikefish virus	WERSV	XTXMS70955	MG599949	NC_055173	Complete genome	ssRNA(-)	vertebrates	NC_055173	YP_010085034.1	1-2086	375-1412	True
318	1	Riboviria	Orthornavirae	Negarnaviricota	Ellioviricetes	Bunyavirales	Hantaviridae	Agnathovirus	Agnathovirus eptatreti	E	Wēnlǐng hagfish virus	WEHV	DHMMS25300	MG599952	NC_055174	Complete genome	ssRNA(-)	vertebrates	NC_055174	YP_010085035.1	1-2082	486-1215	False
96	1	Riboviria	Orthornavirae	Negarnaviricota	Ellioviricetes	Bunyavirales	Hantaviridae	Loanvirus	Loanvirus brunaense	E	Brno virus	BRNV	7/2012/CZE	L: KX845680; M: KX845679; S: KX845678	L: NC_055376; M: NC_055377; S: NC_055375	Complete coding genome	ssRNA(-)	vertebrates	NC_055376	YP_010086165.1	1-2144	363-1486	True
336	1	Riboviria	Orthornavirae	Negarnaviricota	Ellioviricetes	Bunyavirales	Hantaviridae	Mobatvirus	Mobatvirus quezonense	E	Quezon virus	QZNV	MT1720/1657	L: KU950715; M: KU950714; S: KU950713	L: NC_034401; M: NC_034393; S: NC_034400	Complete genome	ssRNA(-)	vertebrates	NC_034401	YP_009361847.1	1-2147	362-1484	True
509	1	Riboviria	Orthornavirae	Negarnaviricota	Ellioviricetes	Bunyavirales	Hantaviridae	Orthohantavirus	Orthohantavirus fugongense	E	Fugong virus	FUGV	FG10	L: KT899703; M: KT899702; S: KT899701	L: NC_034467; M: NC_034466; S: NC_034473	Complete genome	ssRNA(-)	vertebrates	NC_034467	YP_009362034.1	1-2152	1-1485	True
902	1	Riboviria	Orthornavirae	Negarnaviricota	Ellioviricetes	Bunyavirales	Hantaviridae	Thottimvirus	Thottimvirus imjinense	E	Imjin virus	MJNV	Cixi-Cl-23	L: KJ420567; M: KJ420541; S: KJ420559	L: NC_034564; M: NC_034557; S: NC_034558	Complete genome	ssRNA(-)	vertebrates	NC_034564	YP_009362290.1	1-2149	360-1484	True
477	1	Riboviria	Orthornavirae	Negarnaviricota	Ellioviricetes	Bunyavirales	Hantaviridae	Reptillovirus	Reptillovirus hemidactyli	E	Hainan oriental lead-toed gecko virus	HOLGV	LPXYF84819	MG599940	NC_055170	Partial genome	ssRNA(-)	vertebrates	NC_055170	YP_010085031.1	1-2151	1-1487	False
321	1	Riboviria	Orthornavirae	Negarnaviricota	Ellioviricetes	Bunyavirales	Leishbuviridae	Shilevirus	Shilevirus leptomonadis	E	Leptomonas moramango leishbunyavirus	LEPMV	LepmorLBV1b	L: KX280012; M: KX280013; S: KX280014	L: NC_055204; M: NC_055203; S: NC_055202	Complete genome	ssRNA(-)	protists	NC_055204	YP_010085090.1	1-1979	400-1412	True
1009	1	Riboviria	Orthornavirae	Negarnaviricota	Ellioviricetes	Bunyavirales	Mypoviridae	Hubavirus	Hubavirus myriapedis	E	Húběi myriapoda virus 5	HbMV-5	GCM10499	L: KX884758; M: KX884759; S: KX884760	L: NC_033761; M: NC_033759; S: NC_033760	Complete coding genome	ssRNA(-)	invertebrates	NC_033761	YP_009345128.1	1706-2381	1706-2381	False
998	1	Riboviria	Orthornavirae	Negarnaviricota	Ellioviricetes	Bunyavirales	Nairoviridae	Norwavirus	Norwavirus grotenhoutense	E	Grotenhout virus		Gierle-1	L: KY700684; S: KY700683		Partial genome	ssRNA(-)	invertebrates	KY700684	ARB16032.1	1-2821	47-2218	False
437	1	Riboviria	Orthornavirae	Negarnaviricota	Ellioviricetes	Bunyavirales	Nairoviridae	Ocetevirus	Ocetevirus paratemnopterygis	E	Blattodean nairo-related virus 321	OKIAV321		L: MT153554; M: MT153521; S: MT153362		Complete coding genome	ssRNA(-)	invertebrates	MT153554	QMP82413.1	1124-3597	1941-2702	False
514	1	Riboviria	Orthornavirae	Negarnaviricota	Ellioviricetes	Bunyavirales	Nairoviridae	Orthonairovirus	Orthonairovirus randallense	E	Sapphire II virus	SAPV		L: MK896468; M: MK896467; S: MK896466		Complete coding genome	ssRNA(-)	invertebrates	MK896468	QLA46845.1	1062-3688	1901-2837	False
49	1	Riboviria	Orthornavirae	Negarnaviricota	Ellioviricetes	Bunyavirales	Nairoviridae	Sabavirus	Sabavirus americanum	E	South Bay virus	SBV	SBV-H-1	L: KJ746877; S: KJ746878		Complete genome	ssRNA(-)	invertebrates	KJ746877	AII01810.1	1647-4183	2448-3384	False
600	1	Riboviria	Orthornavirae	Negarnaviricota	Ellioviricetes	Bunyavirales	Nairoviridae	Shaspivirus	Shaspivirus aranei	E	Shāyáng spider virus 1	SySV-1	SYZZ-4	L: KM817676; M: KM817712; S: KM817738	L: NC_031220; M: NC_031218; S: NC_031219	Complete coding genome	ssRNA(-)	invertebrates	NC_031220	YP_009300680.1	1258-3843	2190-2876	False
999	1	Riboviria	Orthornavirae	Negarnaviricota	Ellioviricetes	Bunyavirales	Nairoviridae	Striwavirus	Striwavirus sanxiaense	E	Sānxiá water strider virus 1	SxWSV-1	SXSSP08	L: KM817674; M: KM817711; S: KM817737	L: NC_031141; M: NC_031142; S: NC_031143	Complete coding genome	ssRNA(-)	invertebrates	NC_031141	YP_009293594.1	1-2855	42-2258	False
260	1	Riboviria	Orthornavirae	Negarnaviricota	Ellioviricetes	Bunyavirales	Nairoviridae	Xinspivirus	Xinspivirus xinzhouense	E	Xīnzhōu spider virus	XSV	XZZZ-2	L: KM817702; M: KM817729; S: KM817762		Complete coding genome	ssRNA(-)	invertebrates	KM817702	AJG39272.1	1323-3664	2124-2768	False
1000	1	Riboviria	Orthornavirae	Negarnaviricota	Ellioviricetes	Bunyavirales	Peribunyaviridae	Herbevirus	Herbevirus taiense	E	Taï virus	TAIV	F47/CI/2004	L: KF590574; M: KF590573; S: KF590572	L: NC_034459; M: NC_034461; S: NC_034457	Complete genome	ssRNA(-)	invertebrates	NC_034459	YP_009362026.1	1-2425	415-1682	False
320	1	Riboviria	Orthornavirae	Negarnaviricota	Ellioviricetes	Bunyavirales	Peribunyaviridae	Khurdivirus	Khurdivirus volgaense	E	Khurdun virus	KHURV	LEIV-Ast01-5	L: KF981633; M: KF981634; S: KF981635		Complete genome	ssRNA(-)	invertebrates, vertebrates	KF981633	AHL27166.1	1-2164	385-1504	False
1001	1	Riboviria	Orthornavirae	Negarnaviricota	Ellioviricetes	Bunyavirales	Peribunyaviridae	Lakivirus	Lakivirus lakamhaense	E	Lakamha virus	LAKV	Palenque-C559-Mx-2008	L: MN092355; M: MN092356; S: MN092357		Complete genome	ssRNA(-)	invertebrates	MN092355	QEO75951.1	1-2360	385-1632	False
885	1	Riboviria	Orthornavirae	Negarnaviricota	Ellioviricetes	Bunyavirales	Peribunyaviridae	Lambavirus	Lambavirus wisconsinense	E	largemouth bass bunyavirus	LBBV	WVL16001-02A	L: MN119734; M: MN119735; S: MN119736		Complete genome	ssRNA(-)	vertebrates	MN119734	QDJ95875.1	1-2225	459-1487	False
220	1	Riboviria	Orthornavirae	Negarnaviricota	Ellioviricetes	Bunyavirales	Peribunyaviridae	Orthobunyavirus	Orthobunyavirus oyoense	E	Oyo virus	OYOV	IbAn 2898	L: HM639780; M: HM639779; S: HM639778		Complete genome	ssRNA(-)	invertebrates, vertebrates	HM639780	AEE01391.1	1-2240	435-1496	True
696	1	Riboviria	Orthornavirae	Negarnaviricota	Ellioviricetes	Bunyavirales	Peribunyaviridae	Pacuvirus	Pacuvirus evaense	E	Rio Preto da Eva virus	RPEV	BEAR540870	L: KM225257; M: KM225258; S: KM225259	L: NC_043605; M: NC_043603; S: NC_043604	Complete genome	ssRNA(-)	invertebrates, vertebrates	NC_043605	YP_009666934.1	1-2252	395-1490	True
1002	1	Riboviria	Orthornavirae	Negarnaviricota	Ellioviricetes	Bunyavirales	Peribunyaviridae	Shangavirus	Shangavirus shuangaoense	E	Shuāngào insect virus 1	SgIV-1	QSA02	L: KM817679; M: KM817714; S: KM817739	L: NC_031221; M: NC_031222; S: NC_031223	Complete coding genome	ssRNA(-)	invertebrates	NC_031221	YP_009300681.1	1-2335	267-1574	False
783	1	Riboviria	Orthornavirae	Negarnaviricota	Ellioviricetes	Bunyavirales	Phasmaviridae	Cicadellivirus	Cicadellivirus scaphoidei	E	Scaphoideus titanus bunya-like virus 1	StHV	nk	MN982386; MN982384; MN982385		Complete coding genome	ssRNA(-)	invertebrates	MN982386	QIJ56910.1	1-2160	638-1263	True
894	1	Riboviria	Orthornavirae	Negarnaviricota	Ellioviricetes	Bunyavirales	Phasmaviridae	Feravirus	Feravirus guaguaense	E	Guagua virus	GUAV		L: MN661015; M: MN661017; S: MN661016		Complete coding genome	ssRNA(-)	invertebrates	MN661015	QHA33854.1	1-2171	320-1352	False
209	1	Riboviria	Orthornavirae	Negarnaviricota	Ellioviricetes	Bunyavirales	Phasmaviridae	Hymovirus	Hymovirus chrysurae	E	hymenopteran phasma-related virus OKIAV252	HyHV-1	nk	MW274746; MW274747; MW274748		Complete coding genome	ssRNA(-)	invertebrates	MW274746	WBM84628.1	1-2162	406-1263	True
823	1	Riboviria	Orthornavirae	Negarnaviricota	Ellioviricetes	Bunyavirales	Phasmaviridae	Jonvirus	Jonvirus eboris	E	jonchet virus	JONV	B81-CI-2004	L: KP710232; M: KP710240; S: KP710243	L: NC_038706; M: NC_038708; S: NC_038707	Complete genome	ssRNA(-)	invertebrates	NC_038706	YP_009507846.1	1-2256	418-1433	False
772	1	Riboviria	Orthornavirae	Negarnaviricota	Ellioviricetes	Bunyavirales	Phasmaviridae	Orthophasmavirus	Orthophasmavirus gandaense	E	Ganda bee virus	GBEEV	S33-2	L: KY053854; M: KY053855; S: KY053856	L: NC_043642; M: NC_043643; S: NC_043644	Complete coding genome	ssRNA(-)	invertebrates	NC_043642	YP_009666981.1	1-2087	423-1429	True
1003	1	Riboviria	Orthornavirae	Negarnaviricota	Ellioviricetes	Bunyavirales	Phasmaviridae	Sawastrivirus	Sawastrivirus sanxiaense	E	Sānxiá water strider virus 2	SxWSV-2	SXSSP02	L: KM817675; M: KX650646; S: KX650647	L: NC_055192; M: NC_055191; S: NC_055190	Complete genome	ssRNA(-)	invertebrates	NC_055192	YP_010085075.1	1-2344	641-1503	False
114	1	Riboviria	Orthornavirae	Negarnaviricota	Ellioviricetes	Bunyavirales	Phasmaviridae	Wuhivirus	Wuhivirus insecti	E	Wǔhàn insect virus 2	WhIV-2	WHDL02	L: KM817692; M: KM817724; S: KM817753	L: NC_030752; M: NC_030750; S: NC_030751	Complete coding genome	ssRNA(-)	invertebrates	NC_030752	YP_009270651.1	1-2369	9-2048	False
697	1	Riboviria	Orthornavirae	Negarnaviricota	Ellioviricetes	Bunyavirales	Phenuiviridae	Bandavirus	Bandavirus amblyommae	E	Lone star bandavirus	LSV	TMA 1381	L: KC589005; M: KC589006; S: KC589007	L: NC_021242; M: NC_021243; S: NC_021244	Complete genome	ssRNA(-)	invertebrates, vertebrates	NC_021242	YP_008003507.1	1-2085	464-1480	True
422	1	Riboviria	Orthornavirae	Negarnaviricota	Ellioviricetes	Bunyavirales	Phenuiviridae	Beidivirus	Beidivirus muscae	E	Húběi diptera virus 3	HbDV-3	SCM17647	L: KX884796; M: KX884797; S: KX884798	L: NC_032158; M: NC_032159; S: NC_032160	Complete coding genome	ssRNA(-)	invertebrates	NC_032158	YP_009329894.1	1-2161	466-1552	False
769	1	Riboviria	Orthornavirae	Negarnaviricota	Ellioviricetes	Bunyavirales	Phenuiviridae	Citricivirus	Citricivirus chongqinense	E	Aphis citricidus bunyavirus	AcBV	Chongqin1	L: MN163034; M: MN163035; S: MN163036		Complete genome	ssRNA(-)	invertebrates	MN163034	QDW80893.1	1-2180	454-1543	False
65	1	Riboviria	Orthornavirae	Negarnaviricota	Ellioviricetes	Bunyavirales	Phenuiviridae	Coguvirus	Coguvirus chinense	E	Brassica campestris chinensis coguvirus	BCCoV-1		MW291944; MW291945		Complete genome	ssRNA(-)	plants	MW291944	UFE16634.1	1-2200	384-1439	True
454	1	Riboviria	Orthornavirae	Negarnaviricota	Ellioviricetes	Bunyavirales	Phenuiviridae	Entovirus	Entovirus entoleucae	E	Entoleuca phenui-like virus 1	EnPLV-1	E115-5	RNA1: MF375882; RNA2: MK140653	RNA1: NC_055435; RNA2: NC_055436	Complete coding genome	ssRNA(+/-)	fungi	NC_055435	YP_010086241.1	1-2353	458-1349	True
561	1	Riboviria	Orthornavirae	Negarnaviricota	Ellioviricetes	Bunyavirales	Phenuiviridae	Goukovirus	Goukovirus yichangense	E	Yíchāng insect virus	YIV	YCYC01	L: KM817703; M: KM817730; S: KM817763	L: NC_031320; M: NC_031321; S: NC_031322	Complete genome	ssRNA(-)	invertebrates	NC_031320	YP_009305143.1	1-2089	425-1513	True
745	1	Riboviria	Orthornavirae	Negarnaviricota	Ellioviricetes	Bunyavirales	Phenuiviridae	Horwuvirus	Horwuvirus wuhanense	E	Wǔhàn horsefly virus	WhHV	JJ2-1	S1: KM817690; S2: KM817723; S3: KM817751; S4: KM817750	S1: NC_031313; S2: NC_031316; S3: NC_031315; S4: NC_031314	Complete coding genome	ssRNA(-)	invertebrates	NC_031313	YP_009305136.1	286-3045	1107-2174	False
831	1	Riboviria	Orthornavirae	Negarnaviricota	Ellioviricetes	Bunyavirales	Phenuiviridae	Hudivirus	Hudivirus muscae	E	Húběi diptera virus 4	HbDV-4	SCM94992	L: KX884809; M: KX884810; S: KX884811	L: NC_032280; M: NC_032278; S: NC_032279	Complete coding genome	ssRNA(-)	invertebrates	NC_032280	YP_009330281.1	1-2238	482-1517	False
137	1	Riboviria	Orthornavirae	Negarnaviricota	Ellioviricetes	Bunyavirales	Phenuiviridae	Hudovirus	Hudovirus lepidopteris	E	Húběi lepidoptera virus 1	HbLV-1	LCM141331	L: KX884772; M: KX884773; S: KX884774	L: NC_032282; M: NC_032257; S: NC_032256	Complete coding genome	ssRNA(-)	invertebrates	NC_032282	YP_009330283.1	1-2400	622-1622	False
594	1	Riboviria	Orthornavirae	Negarnaviricota	Ellioviricetes	Bunyavirales	Phenuiviridae	Ixovirus	Ixovirus norvegiae	E	Norway phlebovirus 1	NIXV	NOR/A2/Bronnoya/2014	L: MF141052; S: MF141053	L: NC_055434; S: NC_055433	Complete coding genome	ssRNA(-)	invertebrates	NC_055434	YP_010086240.1	1-2210	449-1547	False
469	1	Riboviria	Orthornavirae	Negarnaviricota	Ellioviricetes	Bunyavirales	Phenuiviridae	Laulavirus	Laulavirus gammaviticulum	E	grapevine associated cogu-like virus 4	GaCLV-4	CREA-VE	RNA1: MT353902; RNA2:MT353903; RNA3: MT353904		Complete coding genome	ssRNA(-)	fungi	MT353902	QMP81963.1	1-2235	390-1415	True
951	1	Riboviria	Orthornavirae	Negarnaviricota	Ellioviricetes	Bunyavirales	Phenuiviridae	Lentinuvirus	Lentinuvirus lentinulae	E	Lentinula edodes negative-strand RNA virus 2	LeNSRV-2	HG3	RNA1: LC466008; RNA2: LC466009	RNA1: NC_055450; RNA2: NC_055449	Complete coding genome	ssRNA(+/-)	fungi	NC_055450	YP_010086265.1	1-2309	423-1495	False
306	1	Riboviria	Orthornavirae	Negarnaviricota	Ellioviricetes	Bunyavirales	Phenuiviridae	Mechlorovirus	Mechlorovirus cucumeris	E	melon chlorotic spot virus	MeCSV	E11-018	RNA1: MH817469; RNA2: MH817470; RNA3: MH817471; RNA4: MH817472; RNA5: MH817473; RNA6: MH817474; RNA7: MH817475; RNA8: MH817476	RNA1: NC_040450; RNA2: NC_040451; RNA3: NC_040448; RNA4: NC_040454; RNA5: NC_040449; RNA6: NC_040452; RNA7: NC_040453; RNA8: NC_040455	Complete genome	ssRNA(+/-)	invertebrates, plants	NC_040450	YP_009551587.1	1-2943	998-2013	False
942	1	Riboviria	Orthornavirae	Negarnaviricota	Ellioviricetes	Bunyavirales	Phenuiviridae	Mobuvirus	Mobuvirus narangueense	E	Narangue virus	NRGV	Mati1754-2	L: MN661012; M: MN661014; S: MN661013		Complete coding genome	ssRNA(-)	invertebrates	MN661012	QHA33858.1	1-2411	394-1505	True
755	1	Riboviria	Orthornavirae	Negarnaviricota	Ellioviricetes	Bunyavirales	Phenuiviridae	Phasivirus	Phasivirus hubeiense	E	Húběi diptera virus 5	HbDV-5	SCM245062	L: KX884799; M: KX884800; S: KX884801	L: NC_032276; M: NC_032277; S: NC_032281	Complete coding genome	ssRNA(-)	invertebrates	NC_032276	YP_009330277.1	1-2256	504-1599	True
501	1	Riboviria	Orthornavirae	Negarnaviricota	Ellioviricetes	Bunyavirales	Phenuiviridae	Phlebovirus	Phlebovirus torosense	E	Toros virus	TORV	213	L: KP966619; M: KP966620; S: KP966621	L: NC_029903; M: NC_037614; S: NC_037615	Complete genome	ssRNA(+/-)	invertebrates, vertebrates	NC_029903	YP_009246447.1	1-2090	405-1498	True
572	1	Riboviria	Orthornavirae	Negarnaviricota	Ellioviricetes	Bunyavirales	Phenuiviridae	Pidchovirus	Pidchovirus pidgei	E	Pidgey virus	PGYV	M6	L: KX852391; M: KX852390; S: KX852389	L: NC_043482; M: NC_043481; S: NC_043480	Complete coding genome	ssRNA(-)	invertebrates	NC_043482	YP_009666272.1	1-2267	475-1603	False
741	1	Riboviria	Orthornavirae	Negarnaviricota	Ellioviricetes	Bunyavirales	Phenuiviridae	Rubodvirus	Rubodvirus argentinaense	E	grapevine Muscat rose virus	GMRV	K335	RNA1: MK728654; RNA2: MK728655; RNA3: MK728656		Complete coding genome	ssRNA(-)	plants	MK728654	QDZ17042.1	1-2616	595-1605	False
898	1	Riboviria	Orthornavirae	Negarnaviricota	Ellioviricetes	Bunyavirales	Phenuiviridae	Tanzavirus	Tanzavirus daressalaamense	E	Dar es Salaam virus	DeSV	TZ-189	L: MN062090; M: MN062091; S: MN062092		Complete coding genome	ssRNA(-)	vertebrates	MN062090	QDF82060.1	1-2144	449-1526	False
155	1	Riboviria	Orthornavirae	Negarnaviricota	Ellioviricetes	Bunyavirales	Phenuiviridae	Tenuivirus	Tenuivirus oryzabrevis	E	rice grassy stunt virus	RGSV	IRRI	RNA1: AB009656; RNA2: AB010376; RNA3: AB010377; RNA4: AB010378; RNA5: AB000403; RNA6: AB000404	RNA1: NC_002323; RNA2: NC_002324; RNA3: NC_002325; RNA4: NC_002326; RNA5: NC_002327; RNA6: NC_002328	Complete genome	ssRNA(-)	invertebrates, plants	NC_002323	NP_058528.1	1-2925	902-1959	False
903	1	Riboviria	Orthornavirae	Negarnaviricota	Ellioviricetes	Bunyavirales	Phenuiviridae	Uukuvirus	Uukuvirus kaisodiense	E	Kaisodi virus	KASDV	G14132	L: MG581739; M: MG581740; S: MG581741	L: NC_040494; M: NC_040493; S: NC_040492	Complete coding genome	ssRNA(+/-)	invertebrates, vertebrates	NC_040494	YP_009551639.1	1-2121	417-1508	True
573	1	Riboviria	Orthornavirae	Negarnaviricota	Ellioviricetes	Bunyavirales	Phenuiviridae	Wenrivirus	Wenrivirus penaei	E	Wēnzhōu shrimp virus 1	WzSV-1	BJDX-5	L: KM817686; M: KM817719; S: KM817746	L: NC_031287; M: NC_031292; S: NC_031290	Complete genome	ssRNA(-)	invertebrates	NC_031287	YP_009304989.1	1-2051	403-1463	True
818	1	Riboviria	Orthornavirae	Negarnaviricota	Ellioviricetes	Bunyavirales	Tospoviridae	Orthotospovirus	Orthotospovirus callaflavi	E	calla lily chlorotic spot virus	CCSV	Calla lily	L: FJ822962; M: FJ822961; S: AY867502		Complete genome	ssRNA(+/-)	invertebrates, plants	FJ822962	ACO52399.1	1-2883	655-1847	False
217	1	Riboviria	Orthornavirae	Negarnaviricota	Ellioviricetes	Bunyavirales	Tulasviridae	Orthotulasvirus	Orthotulasvirus tulasnellae	E	Tulasnella bunyavirales-like virus 1	TB-LV	MUT4237	MN793997		Complete genome	ssRNA(-)	fungi	MN793997	QPB44676.1	1-2507	578-1310	False
1004	1	Riboviria	Orthornavirae	Negarnaviricota	Ellioviricetes	Bunyavirales	Wupedeviridae	Wumivirus	Wumivirus millepedae	E	Wǔhàn millipede virus 2	WhMV-2	WHWG03	L: KM817696; M: KX650645; S: KM817757	L: NC_043500; M: NC_043499; S: NC_043501	Complete coding genome	ssRNA(-)	invertebrates	NC_043500	YP_009666319.1	1-2361	1379-1545	False
1005	1	Riboviria	Orthornavirae	Negarnaviricota	Insthoviricetes	Articulavirales	Amnoonviridae	Tilapinevirus	Tilapinevirus tilapiae	E	tilapia lake virus	TiLV	Til-4-2011	RNA1: KU751814; RNA2: KU751815; RNA3: KU751816; RNA4: KU751817; RNA5: KU751818; RNA6: KU751819; RNA7: KU751820; RNA8: KU751821; RNA9: KU751822; RNA10: KU751823	RNA1: NC_029926; RNA2: NC_029921; RNA3: NC_029927; RNA4: NC_029922; RNA5: NC_029923; RNA6: NC_029928; RNA7: NC_029924; RNA8: NC_029929; RNA9: NC_029925; RNA10: NC_029930	Complete genome	ssRNA(-)	vertebrates	NC_029926	YP_009246481.1	1-519	61-396	False
980	1	Riboviria	Orthornavirae	Negarnaviricota	Insthoviricetes	Articulavirales	Orthomyxoviridae	Alphainfluenzavirus	Alphainfluenzavirus influenzae	E	influenza A virus	IAV	A/PR/8/34	RNA1: V00603; RNA2: J02151; RNA3: V01106; RNA4: V01088; RNA5: J02147; RNA6: J02146; RNA7: V01099; RNA8: J02150	RNA1: NC_002023; RNA2: NC_002021; RNA3: NC_002022; RNA4: NC_002017; RNA5: NC_002019; RNA6: NC_002018; RNA7: NC_002016; RNA8: NC_002020	Complete genome	ssRNA(-)	vertebrates	NC_002021	NP_040985.1	1-757	1-757	True
892	1	Riboviria	Orthornavirae	Negarnaviricota	Insthoviricetes	Articulavirales	Orthomyxoviridae	Betainfluenzavirus	Betainfluenzavirus influenzae	E	influenza B virus	IBV	B/Lee/40	RNA1: M14880; RNA2: AF101982; RNA3: AF102017; RNA4: K00423; RNA5: K01395; RNA6: J02095; RNA7: J02094; RNA8: J02096	RNA1: NC_002204; RNA2: NC_002205; RNA3: NC_002206; RNA4: NC_002207; RNA5: NC_002208; RNA6: NC_002209; RNA7: NC_002210; RNA8: NC_002211	Complete genome	ssRNA(-)	vertebrates	NC_002204	NP_056657.1	1-752	1-752	True
855	1	Riboviria	Orthornavirae	Negarnaviricota	Insthoviricetes	Articulavirales	Orthomyxoviridae	Deltainfluenzavirus	Deltainfluenzavirus influenzae	E	influenza C virus	ICV	C/Ann Arbor/1/50	RNA1: AB126191; RNA2: AB126192; RNA3: AB126193; RNA4: AB126194; RNA5: AB126195; RNA6: AB126196; RNA7: AB283001	RNA1: NC_006307; RNA2: NC_006308; RNA3: NC_006309; RNA4: NC_006310; RNA5: NC_006311; RNA6: NC_006312; RNA7: NC_006306	Complete genome	ssRNA(-)	vertebrates	NC_006308	YP_089653.1	1-754	1-754	True
586	1	Riboviria	Orthornavirae	Negarnaviricota	Insthoviricetes	Articulavirales	Orthomyxoviridae	Gammainfluenzavirus	Gammainfluenzavirus influenzae	E	influenza D virus	IDV	D/swine/Oklahoma/1334/2011	RNA1: JQ922305; RNA2: JQ922306; RNA3: JQ922307; RNA4: JQ922308; RNA5: JQ922309; RNA6: JQ922310; RNA7: JQ922311	RNA1: NC_036616; RNA2: NC_036615; RNA3: NC_036619; RNA4: NC_036618; RNA5: NC_036617; RNA6: NC_036620; RNA7: NC_036621	Complete genome	ssRNA(-)	vertebrates	NC_036615	YP_009449556.1	1-753	1-753	True
577	1	Riboviria	Orthornavirae	Negarnaviricota	Insthoviricetes	Articulavirales	Orthomyxoviridae	Isavirus	Isavirus salaris	E	infectious salmon anemia virus	ISAV	810/9/99	RNA1: AY373381; RNA2: AF404346; RNA3: AF404345; RNA4: AF404344; RNA5: AF404343; RNA6: AF404342; RNA7: AF404341; RNA8: AF404340	RNA1: NC_006505; RNA2: NC_006503; RNA3: NC_006502; RNA4: NC_006501; RNA5: NC_006500; RNA6: NC_006499; RNA7: NC_006498; RNA8: NC_006497	Complete genome	ssRNA(-)	vertebrates	NC_006503	YP_145804.1	1-708	38-611	True
148	1	Riboviria	Orthornavirae	Negarnaviricota	Insthoviricetes	Articulavirales	Orthomyxoviridae	Mykissvirus	Mykissvirus tructae	E	rainbow trout orthomyxovirus	RbtOV	Rainbow/Idaho/347/1997	Seg1: KX882061; Seg2: KX882062; Seg3: KX882063; Seg4: KX882064; Seg5: KX882065; Seg6: KX882066; Seg7: KX882067; Seg8: KX882068		Complete genome	ssRNA(-)	vertebrates	KX882062	AQM37674.1	1-701	41-681	True
832	1	Riboviria	Orthornavirae	Negarnaviricota	Insthoviricetes	Articulavirales	Orthomyxoviridae	Quaranjavirus	Quaranjavirus johnstonense	E	Johnston Atoll virus	JAV	LBJ	FJ861697; FJ861696		Partial genome	ssRNA(-)	invertebrates	FJ861697	ACY56284.1	1-777	37-770	True
1006	1	Riboviria	Orthornavirae	Negarnaviricota	Insthoviricetes	Articulavirales	Orthomyxoviridae	Sardinovirus	Sardinovirus pilchardi	E	pilchard orthomyxovirus	POMV	14-01514	MN241407; MN241408; MN241409; MN241410; MN241411; MN241412; MN241413; MN241414		Complete genome	ssRNA(-)	vertebrates	MN241408	QJQ28690.1	1-706	17-511	True
609	1	Riboviria	Orthornavirae	Negarnaviricota	Insthoviricetes	Articulavirales	Orthomyxoviridae	Thogotovirus	Thogotovirus dhoriense	E	Dhori virus	DV	1313/61	RNA1: GU969308; RNA2: GU969313; RNA3: GU969309; RNA4: GU969310; RNA5: GU969311; RNA6: GU969312	RNA1: NC_034261; RNA2: NC_034263; RNA3: NC_034254; RNA4: NC_034255; RNA5: NC_034262; RNA6: NC_034256	Complete genome	ssRNA(-)	vertebrates	NC_034263	YP_009352882.1	1-716	1-716	False
11	1	Riboviria	Orthornavirae	Pisuviricota	Duplopiviricetes	Durnavirales	Amalgaviridae	Amalgavirus	Amalgavirus cepae	E	Allium cepa amalgavirus 2	AcAV2	DH5225	BK010348	NC_036581	Complete coding genome	dsRNA	plants	NC_036581	YP_009447921.1	1-1065	410-952	True
622	1	Riboviria	Orthornavirae	Pisuviricota	Duplopiviricetes	Durnavirales	Amalgaviridae	Zybavirus	Zybavirus bailii	E	Zygosaccharomyces bailii virus Z	ZbV-Z	412	KU200450		Complete genome	dsRNA	fungi	KU200450	ANN12897.1	1-1012	227-884	False
737	1	Riboviria	Orthornavirae	Pisuviricota	Duplopiviricetes	Durnavirales	Curvulaviridae	Orthocurvulavirus	Lactarius rufus orthocurvulavirus 1	E	Lactarius rufus RNA virus 1	LrRV1	LrRV1-71	MT130415; MT130416		Complete genome	dsRNA	fungi	MT130415	QOI12318.1	1-680	90-638	False
481	1	Riboviria	Orthornavirae	Pisuviricota	Duplopiviricetes	Durnavirales	Fusariviridae	Alphafusarivirus	Alphafusarivirus zymoseptoriae	E	Zymoseptoria tritici fusarivirus 1	ZtFV1	ZtFv1IPO323	MK279506		Complete coding genome	ssRNA(+)	fungi	MK279506	AZT88663.1	1-1000	322-933	False
40	1	Riboviria	Orthornavirae	Pisuviricota	Duplopiviricetes	Durnavirales	Fusariviridae	Betafusarivirus	Betafusarivirus hispaniae	E	Botrytis cinerea fusarivirus 3	BcFV3	BCS15_DN2871	MN617762		Complete coding genome	ssRNA(+)	fungi	MN617762	QJT73714.1	1-1657	254-892	False
667	1	Riboviria	Orthornavirae	Pisuviricota	Duplopiviricetes	Durnavirales	Fusariviridae	Gammafusarivirus	Gammafusarivirus lentinualea	E	Lentinula edodes fusarivirus 1	LeFV1	Le14HNZMD	MN744720		Complete coding genome	ssRNA(+)	fungi	MN744720	QOX06044.1	1-1871	527-1086	False
72	1	Riboviria	Orthornavirae	Pisuviricota	Duplopiviricetes	Durnavirales	Hypoviridae	Alphahypovirus	Alphahypovirus alternariae	E	Alternaria alternata hypovirus 1	AaHV1	YL-3C	MK189193		Complete coding genome	ssRNA	fungi	MK189193	QFR36339.1	1908-4050	2709-3452	True
452	1	Riboviria	Orthornavirae	Pisuviricota	Duplopiviricetes	Durnavirales	Hypoviridae	Betahypovirus	Betahypovirus cryphonectriae	E	Cryphonectria hypovirus 3	CHV3	GH2 (WY)	AF188515	NC_000960	Complete genome	ssRNA	fungi	NC_000960	NP_051710.1	1594-2172	1630-2163	True
817	1	Riboviria	Orthornavirae	Pisuviricota	Duplopiviricetes	Durnavirales	Hypoviridae	Deltahypovirus	Deltahypovirus sipunculidi	E	Beihai sipunculid worm virus 6	BHSWV6	BHNXC41400	KX883005	NC_032616	Complete coding genome	ssRNA	invertebrates	NC_032616	YP_009333562.1	1454-2074	1497-2071	True
790	1	Riboviria	Orthornavirae	Pisuviricota	Duplopiviricetes	Durnavirales	Hypoviridae	Gammahypovirus	Gammahypovirus sinensis	E	Sclerotium rolfsii hypovirus 3 strain BLH-18	SrHV3	BLH-18	MH766498		Complete coding genome	ssRNA	fungi	MH766498	AZF86108.1	2179-2721	2199-2721	True
325	1	Riboviria	Orthornavirae	Pisuviricota	Duplopiviricetes	Durnavirales	Hypoviridae	Zetahypovirus	Zetahypovirus sclerotiniae	E	Sclerotinia sclerotiorum hypovirus 6 strain BLH-1-1	SrHV6	BLH-1-1	MH766501		Complete coding genome	ssRNA	fungi	MH766501	AZF86111.1	556-1156	615-1136	True
200	1	Riboviria	Orthornavirae	Pisuviricota	Duplopiviricetes	Durnavirales	Partitiviridae	Alphapartitivirus	White clover cryptic virus 1	E	white clover cryptic virus 1	WCCV1	Boccardo	RNA1: AY705784; RNA2: AY705785	RNA1: NC_006275; RNA2: NC_006276	Complete genome	dsRNA	plants	NC_006275	YP_086754.1	1-616	44-616	True
740	1	Riboviria	Orthornavirae	Pisuviricota	Duplopiviricetes	Durnavirales	Partitiviridae	Betapartitivirus	Crimson clover cryptic virus 2	E	crimson clover cryptic virus 2	CCCV2	IPP_IncarnatSK	RNA1: JX971982; RNA2: JX971983	RNA1: NC_038837; RNA2: NC_038838	Complete genome	dsRNA	plants	NC_038837	YP_009508059.1	1-746	167-746	True
810	1	Riboviria	Orthornavirae	Pisuviricota	Duplopiviricetes	Durnavirales	Partitiviridae	Cryspovirus	Cryptosporidium parvum virus 1	E	Cryptosporidium parvum virus 1	CSpV1	Iowa	RNA1: KY884720; RNA2: KY884721	RNA1: NC_038843; RNA2: NC_038844	Complete genome	dsRNA	protists	NC_038843	YP_009508065.1	1-523	21-460	True
110	1	Riboviria	Orthornavirae	Pisuviricota	Duplopiviricetes	Durnavirales	Partitiviridae	Deltapartitivirus	Beet cryptic virus 2	E	beet cryptic virus 2	BCV2	Hungary	RNA1: HM560702; RNA2: HM560703; RNA3: HM560704	RNA1: NC_038845; RNA2: NC_038846; RNA3: NC_038847	Complete genome	dsRNA	plants	NC_038846	YP_009508068.1	1-475	1-475	True
25	1	Riboviria	Orthornavirae	Pisuviricota	Duplopiviricetes	Durnavirales	Partitiviridae	Gammapartitivirus	Discula destructiva virus 2	E	Discula destructiva virus 2	DdV2	331	RNA1: AY033436; RNA2: AY033437	RNA1: NC_003710; RNA2: NC_003711	Complete genome	dsRNA	fungi	NC_003710	NP_620301.1	1-539	35-503	True
468	1	Riboviria	Orthornavirae	Pisuviricota	Duplopiviricetes	Durnavirales	Picobirnaviridae	Orthopicobirnavirus	Orthopicobirnavirus beihaiense	E	Běihǎi picobirnavirus 7	BHNXC57916		Seg1: KX884063; Seg2: KX884062	Seg1: NC_032498; Seg2: NC_032502	Complete genome	dsRNA	invertebrates	NC_032502	YP_009333352.1	1-492	2-459	True
1007	1	Riboviria	Orthornavirae	Pisuviricota	Pisoniviricetes	Nidovirales	Abyssoviridae	Alphaabyssovirus	Aplysia abyssovirus 1	E	Aplysia abyssovirus 1	AAbV		GBBW01007738		Complete genome	ssRNA(+)	invertebrates	GBBW01007738	GBBW01007738.1	6517-7277(3'5'frame2)	6517-6917	False
178	1	Riboviria	Orthornavirae	Pisuviricota	Pisoniviricetes	Nidovirales	Arteriviridae	Muarterivirus	Muarterivirus afrigant	E	Olivier's shrew virus 1	OSV-1	Gkd-1	MF324848	NC_035127	Complete genome	ssRNA(+)	vertebrates	NC_035127	YP_009388590.1	2192-2770	2192-2770	True
648	1	Riboviria	Orthornavirae	Pisuviricota	Pisoniviricetes	Nidovirales	Arteriviridae	Alphaarterivirus	Alphaarterivirus equid	E	equine arteritis virus	EAV	Bucyrus	X53459	NC_002532	Complete genome	ssRNA(+)	vertebrates	NC_002532	NP_705590.1	1-693	91-691	True
799	1	Riboviria	Orthornavirae	Pisuviricota	Pisoniviricetes	Nidovirales	Arteriviridae	Lambdaarterivirus	Lambdaarterivirus afriporav	E	African pouched rat arterivirus	APRAV	PREDICT-06509	KP026921	NC_026439	Complete genome	ssRNA(+)	vertebrates	NC_026439	YP_009118960.1	2431-3012	2431-3012	True
612	1	Riboviria	Orthornavirae	Pisuviricota	Pisoniviricetes	Nidovirales	Arteriviridae	Deltaarterivirus	Deltaarterivirus hemfev	E	simian hemorrhagic fever virus	SHFV	LVR 42-0/M6941	AF180391	NC_003092	Complete genome	ssRNA(+)	vertebrates	NC_003092	YP_009109556.3	2280-2861	2280-2861	True
940	1	Riboviria	Orthornavirae	Pisuviricota	Pisoniviricetes	Nidovirales	Arteriviridae	Epsilonarterivirus	Epsilonarterivirus hemcep	E	simian hemorrhagic encephalitis virus	SHEV	Sukhumi	KM677927	NC_038293	Complete genome	ssRNA(+)	vertebrates	NC_038293	YP_009505569.1	176-756	176-756	True
811	1	Riboviria	Orthornavirae	Pisuviricota	Pisoniviricetes	Nidovirales	Arteriviridae	Etaarterivirus	Etaarterivirus ugarco 1	E	Kibale red colobus virus 2	KRCV-2	krc2/RC61	KC787658	NC_034455	Complete coding genome	ssRNA(+)	vertebrates	NC_034455	YP_009362006.1	176-757	176-757	True
941	1	Riboviria	Orthornavirae	Pisuviricota	Pisoniviricetes	Nidovirales	Arteriviridae	Iotaarterivirus	Iotaarterivirus kibreg 1	E	Kibale red-tailed guenon virus 1	KRTGV-1	krtg05	JX473849	NC_038292	Complete coding genome	ssRNA(+)	vertebrates	NC_038292	YP_009505557.1	179-759	179-759	True
122	1	Riboviria	Orthornavirae	Pisuviricota	Pisoniviricetes	Nidovirales	Arteriviridae	Thetaarterivirus	Thetaarterivirus mikelba 1	E	Mikumi yellow baboon virus 1	MYBV-1	M58	KM110938	NC_025112	Complete genome	ssRNA(+)	vertebrates	NC_025112	YP_009067050.1	2232-2813	2232-2813	True
899	1	Riboviria	Orthornavirae	Pisuviricota	Pisoniviricetes	Nidovirales	Arteriviridae	Zetaarterivirus	Zetaarterivirus ugarco 1	E	Kibale red colobus virus 1	KRCV-1	krc1/RC61	KC787630	NC_033553	Complete coding genome	ssRNA(+)	vertebrates	NC_033553	YP_009344807.1	177-758	177-758	True
211	1	Riboviria	Orthornavirae	Pisuviricota	Pisoniviricetes	Nidovirales	Arteriviridae	Betaarterivirus	Betaarterivirus chinrav 1	E	RtMruf arterivirus	RtMrufAV	Jilin2014	KP280006	NC_028963	Complete genome	ssRNA(+)	vertebrates	NC_028963	YP_009214659.1	2701-3420	2701-3420	True
417	1	Riboviria	Orthornavirae	Pisuviricota	Pisoniviricetes	Nidovirales	Arteriviridae	Gammaarterivirus	Gammaarterivirus lacdeh	E	lactate dehydrogenase-elevating virus	LDV	Plagemann	U15146	NC_001639	Complete genome	ssRNA(+)	vertebrates	NC_001639	YP_001008394.2	2379-2959	2379-2959	True
377	1	Riboviria	Orthornavirae	Pisuviricota	Pisoniviricetes	Nidovirales	Arteriviridae	Nuarterivirus	Nuarterivirus guemel	E	RtClan arterivirus	RtClanAV	GZ2015	KY369969		Complete genome	ssRNA(+)	vertebrates	KY369969	ATP66644.1	2515-3096	2515-3096	True
46	1	Riboviria	Orthornavirae	Pisuviricota	Pisoniviricetes	Nidovirales	Arteriviridae	Kappaarterivirus	Kappaarterivirus wobum	E	wobbly possum disease virus	WPDV		JN116253	NC_026811	Complete genome	ssRNA(+)	vertebrates	NC_026811	YP_009130631.2	2092-2745	2202-2660	True
532	1	Riboviria	Orthornavirae	Pisuviricota	Pisoniviricetes	Nidovirales	Cremegaviridae	Sicregavirus	Sicregavirus nixi	E	Trionyx sinensis hemorrhagic syndrome virus	TSHSV-NX1	NX1	MH447987		Complete genome	ssRNA(+)	vertebrates	MH447987	QNI38735.1	66-649	86-649	False
913	1	Riboviria	Orthornavirae	Pisuviricota	Pisoniviricetes	Nidovirales	Cremegaviridae	Pontunivirus	Chinturpovirus 1	E	Chinese broad-headed pond turtle arterivirus	CBHPTAV		MG600025	NC_046961	Complete coding genome	ssRNA(+)	vertebrates	NC_046961	YP_009755872.1	1924-2512	1964-2443	False
795	1	Riboviria	Orthornavirae	Pisuviricota	Pisoniviricetes	Nidovirales	Gresnaviridae	Cyclophivirus	Ptyasnivirus 1	E	Guangdong greater green snake arterivirus	GGGSAV		MG600023	NC_046959	Complete coding genome	ssRNA(+)	vertebrates	NC_046959	YP_009755862.1	2851-3445	2887-3324	True
112	1	Riboviria	Orthornavirae	Pisuviricota	Pisoniviricetes	Nidovirales	Olifoviridae	Kukrinivirus	Oligodon snake nidovirus 1	E	Hainan oligodon formosanus arterivirus	HOFAV		MG600022	NC_046958	Complete coding genome	ssRNA(+)	vertebrates	NC_046958	YP_009755856.1	2389-2984	2389-2860	True
549	1	Riboviria	Orthornavirae	Pisuviricota	Pisoniviricetes	Nidovirales	Coronaviridae	Alphaletovirus	MilecovirusMicrohyla letovirus 1	E	Microhyla letovirus 1	MLeV		GECV01031551		Partial genome	ssRNA(+)	vertebrates	GECV01031551	GECV01031551	2087-2950(5'3' Frame3)	2087-2950	True
181	1	Riboviria	Orthornavirae	Pisuviricota	Pisoniviricetes	Nidovirales	Coronaviridae	Alphacoronavirus	Porcine epidemic diarrhea virus	E	porcine epidemic diarrhea virus	PEDV	CV777	AF353511	NC_003436	Complete genome	ssRNA(+)	vertebrates	NC_003436	NP_839965.1	1-927	3-890	True
111	1	Riboviria	Orthornavirae	Pisuviricota	Pisoniviricetes	Nidovirales	Coronaviridae	Betacoronavirus	Human coronavirus HKU1	E	human coronavirus HKU1	HCoV_HKU1	HKU1	AY597011	NC_006577	Complete genome	ssRNA(+)	vertebrates	NC_006577	YP_459941.1	1-928	16-894	True
81	1	Riboviria	Orthornavirae	Pisuviricota	Pisoniviricetes	Nidovirales	Coronaviridae	Deltacoronavirus	Coronavirus HKU15	E	porcine coronavirus HKU15	PoCoV_HKU15	155	JQ065043	NC_039208	Complete genome	ssRNA(+)	vertebrates	NC_039208	YP_009513020.1	3622-4548	3622-4548	True
465	1	Riboviria	Orthornavirae	Pisuviricota	Pisoniviricetes	Nidovirales	Coronaviridae	Gammacoronavirus	Avian coronavirus	E	infectious bronchitis virus	IBV	Beaudette	M95169	NC_001451	Complete genome	ssRNA(+)	vertebrates	NC_001451	NP_740629.1	1-940	9-905	True
544	1	Riboviria	Orthornavirae	Pisuviricota	Pisoniviricetes	Nidovirales	Coronaviridae	Alphapironavirus	Alphapironavirus bona	E	Pacific salmon nidovirus	PsNV	H14	MK611985		Complete genome	ssRNA(+)	vertebrates	MK611985	QEG08237.1	18-889	55-855	True
802	1	Riboviria	Orthornavirae	Pisuviricota	Pisoniviricetes	Nidovirales	Medioniviridae	Bolenivirus	Botrylloides leachii nidovirus	E	Botrylloides leachii nidovirus	BlNV	SRR2729873	MK956105	NC_055538	Complete genome	ssRNA(+)	invertebrates	NC_055538	YP_010087319.1	3810-4469	3838-4410	True
45	1	Riboviria	Orthornavirae	Pisuviricota	Pisoniviricetes	Nidovirales	Medioniviridae	Turrinivirus	Turrinivirus 1	E	Beihai nido-like virus 1	TurrNV	BZL87871	KX883629	NC_032496	Partial genome	ssRNA(+)	invertebrates	NC_032496	YP_009333345.1	2944-3487	2944-3487	True
616	1	Riboviria	Orthornavirae	Pisuviricota	Pisoniviricetes	Nidovirales	Mesoniviridae	Alphamesonivirus	Alphamesonivirus 3	E	Dak Nong virus	DKNV	HL30	AB753015	NC_038297	Complete genome	ssRNA(+)	invertebrates	NC_038297	YP_009505590.1	479-1161	479-1161	True
161	1	Riboviria	Orthornavirae	Pisuviricota	Pisoniviricetes	Nidovirales	Mesoniviridae	Nasenivirus	Insemevirus tami	E	Insect mesonivirus 1	InsMV-1	Ttameso1	MN714662		Complete coding genome	ssRNA(+)	invertebrates	MN714662	QNM37791.1	366-1109	395-1023	False
483	1	Riboviria	Orthornavirae	Pisuviricota	Pisoniviricetes	Nidovirales	Mesoniviridae	Tocinivirus	Tocinivirus aphisi	E	Aphis citricidus meson-like virus	ACMV	Chongqin	MN961271		Complete coding genome	ssRNA(+)	invertebrates	MN961271	QPD01782.1	302-1039	322-1019	False
782	1	Riboviria	Orthornavirae	Pisuviricota	Pisoniviricetes	Nidovirales	Mesoniviridae	Tofonivirus	Tofonivirus foami	E	Frankliniella occidentalis associated mesonivirus 1	FOaMV-1	Foameso1	MN714663		Complete coding genome	ssRNA(+)	invertebrates	MN714663	QNM37795.1	224-955	249-934	True
1008	1	Riboviria	Orthornavirae	Pisuviricota	Pisoniviricetes	Nidovirales	Mononiviridae	Alphamononivirus	Planidovirus 1	E	planarian secretory cell nidovirus	PSCNV	IUUC	MH933735	NC_040361	Complete genome	ssRNA(+)	invertebrates	NC_040361	YP_009551452.1	6546-7335	6828-6868	False
494	1	Riboviria	Orthornavirae	Pisuviricota	Pisoniviricetes	Nidovirales	Nanghoshaviridae	Chimshavirus	Nangarvirus 1	E	Nanhai ghost shark arterivirus	NGSAV		MG600024	NC_046960	Complete coding genome	ssRNA(+)	vertebrates	NC_046960	YP_009755867.1	1-2354	1898-2229	False
145	1	Riboviria	Orthornavirae	Pisuviricota	Pisoniviricetes	Nidovirales	Nanhypoviridae	Sajorinivirus	Halfbeak nidovirus 1	E	Wuhan japanese halfbeak arterivirus	WJHAV		MG600020	NC_046957	Complete coding genome	ssRNA(+)	vertebrates	NC_046957	YP_009755852.1	11-735	75-706	False
358	1	Riboviria	Orthornavirae	Pisuviricota	Pisoniviricetes	Nidovirales	Euroniviridae	Charybnivirus	Charybnivirus 1	E	Beihai nido-like virus 2	CharNV	BHXun32263	KX883628	NC_032492	Complete coding genome	ssRNA(+)	invertebrates	NC_032492	YP_009333332.1	3500-4103	3526-4029	True
728	1	Riboviria	Orthornavirae	Pisuviricota	Pisoniviricetes	Nidovirales	Euroniviridae	Paguronivirus	Paguronivirus 1	E	Beihai hermit crab virus 4 strain	PagRV	BHJJX25971	KX883627	NC_032490	Partial genome	ssRNA(+)	invertebrates	NC_032490	YP_009333323.1	5168-5880	5202-5750	True
160	1	Riboviria	Orthornavirae	Pisuviricota	Pisoniviricetes	Nidovirales	Roniviridae	Nimanivirus	Nimanivirus lahi	E	Macrobrachium rosenbergii Golda virus	MrGV	LH1-2018	MT907511		Complete genome	ssRNA(+)	invertebrates	MT907511	QOW03296.1	1-2776	424-850	False
149	1	Riboviria	Orthornavirae	Pisuviricota	Pisoniviricetes	Nidovirales	Roniviridae	Okavirus	Okavirus branchiae	E	gill-associated virus	GAV	AUS-96-Ref	AF227196	NC_010306	Complete genome	ssRNA(+)	invertebrates	NC_010306	YP_001661452.1	4503-5140	4517-5064	True
606	1	Riboviria	Orthornavirae	Pisuviricota	Pisoniviricetes	Nidovirales	Tobaniviridae	Bafinivirus	Fathead minnow nidovirus 1	E	fathead minnow nidovirus	FHMNV	GU002364	NC_038295		Complete genome	ssRNA(+)	vertebrates	NC_038295	YP_009505581.1	5096-5799	5129-5795	True
242	1	Riboviria	Orthornavirae	Pisuviricota	Pisoniviricetes	Nidovirales	Tobaniviridae	Oncotshavirus	Chinook salmon nidovirus 1	E	Chinook salmon bafinivirus	CSV	NIDO	KJ681496	NC_026812	Complete genome	ssRNA(+)	vertebrates	NC_026812	YP_009130641.1	4931-5632	4963-5627	True
636	1	Riboviria	Orthornavirae	Pisuviricota	Pisoniviricetes	Nidovirales	Tobaniviridae	Bostovirus	Bovine nidovirus 1	E	bovine nidovirus	BoNV	TCH5	KM589359	NC_027199	Complete genome	ssRNA(+)	vertebrates	NC_027199	YP_009142787.1	3261-4036	3281-4036	True
487	1	Riboviria	Orthornavirae	Pisuviricota	Pisoniviricetes	Nidovirales	Tobaniviridae	Infratovirus	Infratovirus 1	E	Xinzhou toro-like virus	INTOV	XZSJSC65757	KX883638	NC_033700	Complete coding genome	ssRNA(+)	vertebrates	NC_033700	YP_009344970.1	5377-6078	5377-6078	True
906	1	Riboviria	Orthornavirae	Pisuviricota	Pisoniviricetes	Nidovirales	Tobaniviridae	Lyctovirus	Lycodon tobanivirus 1	E	Guangdong red-banded snake-Lycodon rufozonatus-torovirus LPSF30546	GRBSToV		MG600030	NC_046963	Complete coding genome	ssRNA(+)	vertebrates	NC_046963	YP_009755883.1	5348-6134	5368-6134	True
344	1	Riboviria	Orthornavirae	Pisuviricota	Pisoniviricetes	Nidovirales	Tobaniviridae	Pregotovirus	Morelia tobanivirus 1	E	Morelia viridis nidovirus	MVNV		MF351889	NC_035465	Complete genome	ssRNA(+)	vertebrates	NC_035465	YP_009408170.1	253-958	253-958	True
206	1	Riboviria	Orthornavirae	Pisuviricota	Pisoniviricetes	Nidovirales	Tobaniviridae	Sectovirus	Sectovirus 1	E	Xinzhou nematode virus 6	SECTOV	XZSJSC61041	KX883637	NC_043490	Partial genome	ssRNA(+)	invertebrates	NC_043490	YP_009666299.1	3389-4174	3409-4174	True
851	1	Riboviria	Orthornavirae	Pisuviricota	Pisoniviricetes	Nidovirales	Tobaniviridae	Septovirus	Septovirus foka	E	Serpentovirinae sp. isolate K48	SerTV-K48	K48	MN161566		Complete coding genome	ssRNA(+)	vertebrates	MN161566	QFU19760.1	212-912	212-912	True
198	1	Riboviria	Orthornavirae	Pisuviricota	Pisoniviricetes	Nidovirales	Tobaniviridae	Sertovirus	Sertovirus cona	E	Serpentovirinae sp. isolate C18	SerTV-C18	C18	MN161561		Complete coding genome	ssRNA(+)	vertebrates	MN161561	QFU19721.1	150-932	170-932	True
176	1	Riboviria	Orthornavirae	Pisuviricota	Pisoniviricetes	Nidovirales	Tobaniviridae	Vebetovirus	Vebetovirus paba	E	Veiled chameleon serpentovirus B	VCSTV-B	B	MT997159		Complete genome	ssRNA(+)	vertebrates	MT997159	QRC47041.1	153-937	173-937	True
869	1	Riboviria	Orthornavirae	Pisuviricota	Pisoniviricetes	Nidovirales	Tobaniviridae	Bantovirus	Torovirus banli	E	Bangali torovirus	BaToV-Hrufipes2018	Bangali/H.rufipes/2018	MW561977		Complete coding genome	ssRNA(+)	vertebrates	MW561977	QSR83622.1	4616-5388	4646-5357	False
136	1	Riboviria	Orthornavirae	Pisuviricota	Pisoniviricetes	Picornavirales	Caliciviridae	Bavovirus	Bavaria virus	E	chicken calicivirus	CCV	V0021/DE/2004	HQ010042		Complete genome	ssRNA(+)	vertebrates	HQ010042	ADN88287.1	1155-1803	1215-1713	True
315	1	Riboviria	Orthornavirae	Pisuviricota	Pisoniviricetes	Picornavirales	Caliciviridae	Lagovirus	European brown hare syndrome virus	E	European brown hare syndrome virus	EBHSV	GD/FR/1989	Z69620	NC_002615	Complete genome	ssRNA(+)	vertebrates	NC_002615	NP_786902.1	1-516	7-503	True
929	1	Riboviria	Orthornavirae	Pisuviricota	Pisoniviricetes	Picornavirales	Caliciviridae	Minovirus	Minovirus A	E	fathead minnow calicivirus	FMCV	US/2012	KX371097	NC_035675	Complete genome	ssRNA(+)	vertebrates	NC_035675	YP_009417302.1	942-1583	975-1485	True
234	1	Riboviria	Orthornavirae	Pisuviricota	Pisoniviricetes	Picornavirales	Caliciviridae	Nacovirus	Nacovirus A	E	turkey calicivirus	TCV	L11043/DE/2011	JQ347522	NC_043516	Complete genome	ssRNA(+)	vertebrates	NC_043516	YP_009666353.1	1235-1800	1235-1719	True
286	1	Riboviria	Orthornavirae	Pisuviricota	Pisoniviricetes	Picornavirales	Caliciviridae	Nebovirus	Newbury 1 virus	E	Newbury-1 virus	N1V	UK/1976	DQ013304	NC_007916	Complete genome	ssRNA(+)	vertebrates	NC_007916	YP_529897.1	None-None	1-480	True
489	1	Riboviria	Orthornavirae	Pisuviricota	Pisoniviricetes	Picornavirales	Caliciviridae	Norovirus	Norwalk virus	E	Norwalk virus	NV	US/1968	M87661	NC_001959	Complete genome	ssRNA(+)	vertebrates	NC_001959	NP_786950.1	1-508	1-508	True
704	1	Riboviria	Orthornavirae	Pisuviricota	Pisoniviricetes	Picornavirales	Caliciviridae	Recovirus	Recovirus A	E	Tulane virus	TV	US/2004	EU391643	NC_043512	Complete genome	ssRNA(+)	vertebrates	NC_043512	YP_009666335.1	898-1447	931-1438	True
780	1	Riboviria	Orthornavirae	Pisuviricota	Pisoniviricetes	Picornavirales	Caliciviridae	Salovirus	Nordland virus	E	Atlantic salmon calicivirus	ASCV	Nordland/NO/2011	KJ577139	NC_024031	Complete genome	ssRNA(+)	vertebrates	NC_024031	YP_009026987.1	1201-1843	1230-1745	True
8	1	Riboviria	Orthornavirae	Pisuviricota	Pisoniviricetes	Picornavirales	Caliciviridae	Sapovirus	Sapporo virus	E	Sapporo virus	SV	JP/1982	HM002617		Complete genome	ssRNA(+)	vertebrates	HM002617	ADG03646.1	1227-1793	1227-1702	True
520	1	Riboviria	Orthornavirae	Pisuviricota	Pisoniviricetes	Picornavirales	Caliciviridae	Valovirus	Saint Valerien virus	E	St-Valérien calicivirus	SVCV	AB90/CAN/2006	FJ355928	NC_012699	Complete genome	ssRNA(+)	vertebrates	NC_012699	YP_002905325.1	920-1556	940-1556	False
563	1	Riboviria	Orthornavirae	Pisuviricota	Pisoniviricetes	Picornavirales	Caliciviridae	Vesivirus	Vesicular exanthema of swine virus	E	vesicular exanthema of swine virus	VESV	A48/US/1948	U76874	NC_002551	Complete genome	ssRNA(+)	vertebrates	NC_002551	NP_786896.1	None-None	6-488	True
505	1	Riboviria	Orthornavirae	Pisuviricota	Pisoniviricetes	Picornavirales	Dicistroviridae	Aparavirus	Aparavirus cancerluti	E	mud crab virus	MCV		HM777507	NC_014793	Complete genome	ssRNA(+)	invertebrates	NC_014793	YP_004063985.1	1687-2179	1687-2179	True
875	1	Riboviria	Orthornavirae	Pisuviricota	Pisoniviricetes	Picornavirales	Dicistroviridae	Cripavirus	Cripavirus drosophilae	E	Drosophila C virus	DCV	EB	AF014388	NC_001834	Complete genome	ssRNA(+)	invertebrates	NC_001834	NP_044945.1	1261-1759	1261-1759	True
540	1	Riboviria	Orthornavirae	Pisuviricota	Pisoniviricetes	Picornavirales	Dicistroviridae	Triatovirus	Triatovirus plastali	E	Plautia stali intestine virus	PSIV		AB006531	NC_003779	Complete genome	ssRNA(+)	invertebrates	NC_003779	NP_620555.1	1319-1811	1319-1811	True
421	1	Riboviria	Orthornavirae	Pisuviricota	Pisoniviricetes	Picornavirales	Iflaviridae	Iflavirus	Iflavirus vadestruente	E	Varroa destructor virus 2	VDI 1	IL	KX578271	NC_040601	Complete genome	ssRNA(+)	invertebrates	NC_040601	YP_009552119.1	2056-2569	2056-2541	True
970	1	Riboviria	Orthornavirae	Pisuviricota	Pisoniviricetes	Picornavirales	Marnaviridae	Bacillarnavirus	Chaetoceros tenuissimus RNA virus 01	E	Chaetoceros tenuissimus RNA virus 01	CtenRNAV01	Seto Inland Sea	AB375474	NC_038321	Complete genome	ssRNA(+)	algae	NC_038321	YP_009505620.1	1244-1736	1244-1736	True
662	1	Riboviria	Orthornavirae	Pisuviricota	Pisoniviricetes	Picornavirales	Marnaviridae	Kusarnavirus	Astarnavirus	E	Asterionellopsis glacialis RNA virus	AglaRNAV	Ag1aRNAV	AB973945	NC_024489	Complete genome	ssRNA(+)	algae	NC_024489	YP_009047193.1	1131-1614	1131-1614	True
272	1	Riboviria	Orthornavirae	Pisuviricota	Pisoniviricetes	Picornavirales	Marnaviridae	Labyrnavirus	Aurantiochytrium single-stranded RNA virus 01	E	aurantiochytrium single-stranded RNA virus 01	ASSRNAV01		AB193726	NC_007522	Complete genome	ssRNA(+)	algae	NC_007522	YP_392465.1	None-None	979-1537	True
455	1	Riboviria	Orthornavirae	Pisuviricota	Pisoniviricetes	Picornavirales	Marnaviridae	Locarnavirus	Sanfarnavirus 1	E	Marine RNA virus SF-1	SF-1		JN661160	NC_043515	Complete coding genome	ssRNA(+)	marine (S)	NC_043515	YP_009666351.1	1-1593	1037-1581	True
225	1	Riboviria	Orthornavirae	Pisuviricota	Pisoniviricetes	Picornavirales	Marnaviridae	Marnavirus	Heterosigma akashiwo RNA virus	E	Heterosigma akashiwo RNA virus	HaRNAV	SOG263	AY337486	NC_005281	Complete genome	ssRNA(+)	algae	NC_005281	NP_944776.1	1218-1780	1229-1655	True
546	1	Riboviria	Orthornavirae	Pisuviricota	Pisoniviricetes	Picornavirales	Marnaviridae	Salisharnavirus	Britarnavirus 1	E	Marine RNA virus BC-1	BC-1		MG584187	NC_043541	Partial genome	ssRNA(+)	marine (S)	NC_043541	YP_009666856.1	1287-1763	1287-1763	True
541	1	Riboviria	Orthornavirae	Pisuviricota	Pisoniviricetes	Picornavirales	Marnaviridae	Sogarnavirus	Britarnavirus 3	E	Marine RNA virus BC-3	BC-3		MG584189	NC_043543	Partial genome	ssRNA(+)	marine (S)	NC_043543	YP_009666860.1	1281-1773	1281-1773	True
402	1	Riboviria	Orthornavirae	Pisuviricota	Pisoniviricetes	Picornavirales	Noraviridae	Orthonoravirus	Orthonoravirus melanogastri	E	Drosophila melanogaster Nora virus	Umea 2007		GQ257737	NC_007919	Complete genome	ssRNA(+)	invertebrates (S)	NC_007919	YP_004849308.1	1622-2104	1622-2104	True
55	1	Riboviria	Orthornavirae	Pisuviricota	Pisoniviricetes	Picornavirales	Picornaviridae	Ailurivirus	Ailurivirus A	E	ailurivirus A1; aimelvirus 1	AilV-A1	gpai001	MF327529	NC_055161	Complete genome	ssRNA(+)	vertebrates	NC_055161	YP_010084737.1	1724-2186	1724-2186	True
538	1	Riboviria	Orthornavirae	Pisuviricota	Pisoniviricetes	Picornavirales	Picornaviridae	Aphthovirus	Bovine rhinitis A virus	E	bovine rhinitis A virus 1	BRAV-1	Sd-1	KP236128	NC_038303	Complete coding genome	ssRNA(+)	vertebrates	NC_038303	YP_009508919.1	1-469	1-469	True
889	1	Riboviria	Orthornavirae	Pisuviricota	Pisoniviricetes	Picornavirales	Picornaviridae	Bopivirus	Bopivirus A	E	bopivirus A1; bovine picornavirus	BoPV	cattle/TCH6/2013/USA	KM589358	NC_026249	Complete coding genome	ssRNA(+)	vertebrates	NC_026249	YP_009116874.1	1716-2223	1757-2222	True
688	1	Riboviria	Orthornavirae	Pisuviricota	Pisoniviricetes	Picornavirales	Picornaviridae	Cardiovirus	Cardiovirus A	E	cardiovirus A1; encephalomyocarditis virus 1	EMCV-1	Ruckert	M81861	NC_001479	Complete genome	ssRNA(+)	vertebrates	NC_001479	NP_740411.1	1-460	1-460	True
881	1	Riboviria	Orthornavirae	Pisuviricota	Pisoniviricetes	Picornavirales	Picornaviridae	Cosavirus	Cosavirus B	E	cosavirus B1	CoSV-B	2663	FJ438907	NC_012801	Complete genome	ssRNA(+)	vertebrates	NC_012801	YP_002956118.1	1-462	1-462	True
385	1	Riboviria	Orthornavirae	Pisuviricota	Pisoniviricetes	Picornavirales	Picornaviridae	Erbovirus	Erbovirus A	E	erbovirus A1; equine rhinitis B virus 1	ERBV-1	P1436 /71	X96871	NC_003983	Complete genome	ssRNA(+)	vertebrates	NC_003983	NP_740368.1	1-468	1-468	True
256	1	Riboviria	Orthornavirae	Pisuviricota	Pisoniviricetes	Picornavirales	Picornaviridae	Hunnivirus	Hunnivirus A	E	hunnivirus A1; bovine hungarovirus	HuV-A1	cattle/HUN/2008	JQ941880	NC_018668	Complete genome	ssRNA(+)	vertebrates	NC_018668	YP_006846327.1	1-456	1-456	True
837	1	Riboviria	Orthornavirae	Pisuviricota	Pisoniviricetes	Picornavirales	Picornaviridae	Malagasivirus	Malagasivirus A	E	malagasivirus A1; lesavirus 1	MalV-A1	Mis101308/2012	KM396707	NC_026315	Complete genome	ssRNA(+)	vertebrates	NC_026315	YP_009118269.1	1730-2233	1730-2233	True
317	1	Riboviria	Orthornavirae	Pisuviricota	Pisoniviricetes	Picornavirales	Picornaviridae	Marsupivirus	Marsupivirus A	E	marsupivirus A1; Burpengary virus	MaV-A1	Koala/Australia/2015-16	MK882499		Complete genome	ssRNA(+)	vertebrates	MK882499	QEQ92497.1	1604-2062	1604-2062	True
107	1	Riboviria	Orthornavirae	Pisuviricota	Pisoniviricetes	Picornavirales	Picornaviridae	Mischivirus	Mischivirus A	E	mischivirus A1; Minopterus schreibersii picornavirus	MiV-A1	bat/China/2010	JQ814851	NC_034381	Complete genome	ssRNA(+)	vertebrates	NC_034381	YP_009361828.1	1-467	1-467	True
529	1	Riboviria	Orthornavirae	Pisuviricota	Pisoniviricetes	Picornavirales	Picornaviridae	Mosavirus	Mosavirus A	E	mosavirus A1	MoV-A1	mouse/M-7/USA/2010	JF973687	NC_038318	Complete genome	ssRNA(+)	vertebrates	NC_038318	YP_009505616.1	1717-2235	1717-2235	True
430	1	Riboviria	Orthornavirae	Pisuviricota	Pisoniviricetes	Picornavirales	Picornaviridae	Mupivirus	Mupivirus A	E	mupivirus A1	MuV-A1	RtRn-PicoV/YN2014	KY432924		Complete genome	ssRNA(+)	vertebrates	KY432924	ATY47692.1	1825-2288	1825-2288	True
759	1	Riboviria	Orthornavirae	Pisuviricota	Pisoniviricetes	Picornavirales	Picornaviridae	Senecavirus	Senecavirus A	E	senecavirus A1; Seneca Valley virus	SVV	US/SVV-001	DQ641257	NC_011349	Complete genome	ssRNA(+)	vertebrates	NC_011349	YP_002268402.1	1721-2180	1721-2180	True
976	1	Riboviria	Orthornavirae	Pisuviricota	Pisoniviricetes	Picornavirales	Picornaviridae	Teschovirus	Teschovirus A	E	teschovirus A1; porcine teschovirus 1	TV-A1; PTV-1	F65	AJ011380	NC_003985	Complete genome	ssRNA(+)	vertebrates	NC_003985	NP_740359.1	1-452	1-452	True
932	1	Riboviria	Orthornavirae	Pisuviricota	Pisoniviricetes	Picornavirales	Picornaviridae	Torchivirus	Torchivirus A	E	torchivirus A1; tortoise picornavirus	TXV-A1	14-04	KM873611	NC_025890	Complete genome	ssRNA(+)	vertebrates	NC_025890	YP_009111406.1	1-468	1-468	True
419	1	Riboviria	Orthornavirae	Pisuviricota	Pisoniviricetes	Picornavirales	Picornaviridae	Tottorivirus	Tottorivirus A	E	tottorivirus A1; swine picornavirus Japan	TotV-A1	Tottori-WOL	LC113907	NC_055159	Complete genome	ssRNA(+)	vertebrates	NC_055159	YP_010088098.1	1-463	1-463	True
363	1	Riboviria	Orthornavirae	Pisuviricota	Pisoniviricetes	Picornavirales	Picornaviridae	Anativirus	Anativirus A	E	anativirus A1; duck picornavirus	AnaV-A1	TW90A	AY563023	NC_006553	Complete genome	ssRNA(+)	vertebrates	NC_006553	YP_164831.1	1-463	1-463	True
555	1	Riboviria	Orthornavirae	Pisuviricota	Pisoniviricetes	Picornavirales	Picornaviridae	Boosepivirus	Boosepivirus C	E	boosepivirus C1	BooV-C1	England/2004/E1028-04	LR216006		Complete genome	ssRNA(+)	vertebrates	LR216006	VFH35710.1	1836-2294	1836-2294	True
554	1	Riboviria	Orthornavirae	Pisuviricota	Pisoniviricetes	Picornavirales	Picornaviridae	Diresapivirus	Diresapivirus A	E	diresapivirus A1	DirV-A	BtRf-PicoV/YN2012	KJ641685		Complete genome	ssRNA(+)	vertebrates	KJ641685	AIF74249.1	1500-2167	1520-2167	True
360	1	Riboviria	Orthornavirae	Pisuviricota	Pisoniviricetes	Picornavirales	Picornaviridae	Enterovirus	Enterovirus L	E	enterovirus L1	EV-L1	Macaca mulatta/SEV-gx/2014/China	KU587555	NC_029905	Complete genome	ssRNA(+)	vertebrates	NC_029905	YP_009249473.1	1-477	30-477	True
245	1	Riboviria	Orthornavirae	Pisuviricota	Pisoniviricetes	Picornavirales	Picornaviridae	Felipivirus	Felipivirus A	E	felipivirus A1	FelV-A1	073F	JN572115	NC_016156	Complete genome	ssRNA(+)	vertebrates	NC_016156	YP_004934030.1	1-461	1-461	True
931	1	Riboviria	Orthornavirae	Pisuviricota	Pisoniviricetes	Picornavirales	Picornaviridae	Parabovirus	Parabovirus A	E	parabovirus A1	ParV-A1	Longwan-Rn37	MF352412		Complete genome	ssRNA(+)	vertebrates	MF352412	AWK02671.1	1937-2389	1937-2389	True
299	1	Riboviria	Orthornavirae	Pisuviricota	Pisoniviricetes	Picornavirales	Picornaviridae	Rabovirus	Rabovirus A	E	rabovirus A1	RaBoV-A1	Berlin/Jan2011/0572	KP233897	NC_026314	Complete genome	ssRNA(+)	vertebrates	NC_026314	YP_009118290.1	1-459	1-459	True
777	1	Riboviria	Orthornavirae	Pisuviricota	Pisoniviricetes	Picornavirales	Picornaviridae	Sapelovirus	Sapelovirus B	E	simian sapelovirus 1	SSV-1	SV2-2383	AY064708	NC_004451	Complete genome	ssRNA(+)	vertebrates	NC_004451	NP_937979.1	1-466	1-466	True
720	1	Riboviria	Orthornavirae	Pisuviricota	Pisoniviricetes	Picornavirales	Picornaviridae	Caecilivirus	Caecilivirus A	E	caecilivirus A1; Guangdong fish caecilians picornavirus	CaeV-A1	GDYYC83005	MG600103		Complete genome	ssRNA(+)	vertebrates	MG600103	AVM87420.1	1827-2482	1847-2482	True
938	1	Riboviria	Orthornavirae	Pisuviricota	Pisoniviricetes	Picornavirales	Picornaviridae	Crahelivirus	Crahelivirus A	E	crahelivirus A1; crane picornavirus 1	CraV-A	yc-1	KY312540		Complete genome	ssRNA(+)	vertebrates	KY312540	AUW34301.1	1564-2231	1584-2231	True
163	1	Riboviria	Orthornavirae	Pisuviricota	Pisoniviricetes	Picornavirales	Picornaviridae	Fipivirus	Fipivirus A	E	fipivirus A1; Wǔhàn sharpbelly picornavirus 2	FiV-A1	DSYC36136	MG600068		Complete genome	ssRNA(+)	vertebrates	MG600068	AVM87404.1	1754-2287	1754-2287	True
300	1	Riboviria	Orthornavirae	Pisuviricota	Pisoniviricetes	Picornavirales	Picornaviridae	Gruhelivirus	Gruhelivirus A	E	gruhelivirus A1; crane picornavirus 2	GruhV-A1	yc-2	KY312541		Complete genome	ssRNA(+)	vertebrates	KY312541	AUW34302.1	1510-2155	1530-2155	True
139	1	Riboviria	Orthornavirae	Pisuviricota	Pisoniviricetes	Picornavirales	Picornaviridae	Hepatovirus	Hepatovirus B	E	hepatovirus B1; phopivirus	PhV	NewEngland_USA/2011	KR703607	NC_027818	Complete genome	ssRNA(+)	vertebrates	NC_027818	YP_009164966.1	1-489	1-489	True
291	1	Riboviria	Orthornavirae	Pisuviricota	Pisoniviricetes	Picornavirales	Picornaviridae	Rohelivirus	Rohelivirus A	E	rohelivirus A1	RhelV-A1	rodent/Ds-PicV/IM2014	KX156153		Complete genome	ssRNA(+)	vertebrates	KX156153	APA29017.1	1569-2163	1589-2163	True
457	1	Riboviria	Orthornavirae	Pisuviricota	Pisoniviricetes	Picornavirales	Picornaviridae	Tremovirus	Tremovirus A	E	tremovirus A1; avian encephalomyelitis virus	AEV	Calnek	AJ225173	NC_003990	Complete genome	ssRNA(+)	vertebrates	NC_003990	NP_705605.1	1-486	1-486	True
133	1	Riboviria	Orthornavirae	Pisuviricota	Pisoniviricetes	Picornavirales	Picornaviridae	Danipivirus	Danipivirus A	E	danipivirus A1; zebrafish picornavirus	DanV-A1	IDEXX/ZfPV-1/2017/USA	MH368041		Complete genome	ssRNA(+)	vertebrates	MH368041	AXQ03965.1	1896-2429	1896-2429	True
92	1	Riboviria	Orthornavirae	Pisuviricota	Pisoniviricetes	Picornavirales	Picornaviridae	Dicipivirus	Cadicivirus A	E	cadicivirus A1; canine picodicistrovirus	CaPd	209	JN819202	NC_021178	Complete genome	ssRNA(+)	vertebrates	NC_021178	YP_007947668.1	1-483	1-483	True
682	1	Riboviria	Orthornavirae	Pisuviricota	Pisoniviricetes	Picornavirales	Picornaviridae	Gallivirus	Gallivirus A	E	gallivirus A1	GV-A1	turkey/M176/2011/HUN	JQ691613	NC_018400	Complete genome	ssRNA(+)	vertebrates	NC_018400	YP_006576515.1	2009-2473	2009-2473	True
629	1	Riboviria	Orthornavirae	Pisuviricota	Pisoniviricetes	Picornavirales	Picornaviridae	Hemipivirus	Hemipivirus A	E	hemipivirus A1; Hǎinán oriental leaf-toed gecko picornavirus	HeV-A1	LPXYC213122	MG600089		Complete genome	ssRNA(+)	vertebrates	MG600089	AVM87415.1	1799-2466	1819-2466	True
216	1	Riboviria	Orthornavirae	Pisuviricota	Pisoniviricetes	Picornavirales	Picornaviridae	Kobuvirus	Aichivirus B	E	aichivirus B1; bovine kobuvirus	AiV-B1; BKV	U-1	AB084788	NC_004421	Complete genome	ssRNA(+)	vertebrates	NC_004421	NP_859028.1	1-469	1-469	True
839	1	Riboviria	Orthornavirae	Pisuviricota	Pisoniviricetes	Picornavirales	Picornaviridae	Livupivirus	Livupivirus A	E	livupivirus A1	LivV-A1	newt/II-5-Pilis/2014/HUN	KX463670	NC_032126	Complete genome	ssRNA(+)	vertebrates	NC_032126	YP_009329856.1	1899-2350	1899-2350	True
390	1	Riboviria	Orthornavirae	Pisuviricota	Pisoniviricetes	Picornavirales	Picornaviridae	Ludopivirus	Ludopivirus A	E	ludopivirus A1; goose picornavirus	LuV-A1	goose/NLSZK2/HUN/2013	MF358731	NC_040684	Complete genome	ssRNA(+)	vertebrates	NC_040684	YP_009553012.1	1969-2418	1969-2418	True
116	1	Riboviria	Orthornavirae	Pisuviricota	Pisoniviricetes	Picornavirales	Picornaviridae	Megrivirus	Megrivirus A	E	megrivirus A2; duck megrivirus	MeV-A2	LY	KC663628	NC_024120	Complete genome	ssRNA(+)	vertebrates	NC_024120	YP_009030047.1	2252-2839	2252-2839	True
814	1	Riboviria	Orthornavirae	Pisuviricota	Pisoniviricetes	Picornavirales	Picornaviridae	Myrropivirus	Myrropivirus A	E	myrropivirus A1; Guǎngdōng Chinese water snake picornavirus	MyrV-A1	LPSF20501	MG600081		Complete genome	ssRNA(+)	vertebrates	MG600081	AVM87444.1	1729-2323	1749-2323	True
460	1	Riboviria	Orthornavirae	Pisuviricota	Pisoniviricetes	Picornavirales	Picornaviridae	Oscivirus	Oscivirus A	E	oscivirus A1; turdivirus 2	OsV-A1	10717	GU182408	NC_014412	Complete genome	ssRNA(+)	vertebrates	NC_014412	YP_003853309.1	1-470	1-470	True
41	1	Riboviria	Orthornavirae	Pisuviricota	Pisoniviricetes	Picornavirales	Picornaviridae	Passerivirus	Passerivirus A	E	passerivirus A1	PasV-A	thrush/Hong Kong/00356/2007	GU182406	NC_014411	Complete genome	ssRNA(+)	vertebrates	NC_014411	YP_003853298.1	1-475	1-475	True
574	1	Riboviria	Orthornavirae	Pisuviricota	Pisoniviricetes	Picornavirales	Picornaviridae	Pemapivirus	Pemapivirus B	E	pemapivirus B1; Chinese broad-headed pond turtle picornavirus	PemV-B1	WHWGC151314	MG600108		Complete genome	ssRNA(+)	vertebrates	MG600108	AVM87423.1	2297-2757	2297-2757	True
165	1	Riboviria	Orthornavirae	Pisuviricota	Pisoniviricetes	Picornavirales	Picornaviridae	Poecivirus	Poecivirus A	E	poecivirus A1	PoeV-A	BCCH-449	KU977108	NC_055108	Complete genome	ssRNA(+)	vertebrates	NC_055108	YP_010084237.1	1585-2260	1605-2260	True
182	1	Riboviria	Orthornavirae	Pisuviricota	Pisoniviricetes	Picornavirales	Picornaviridae	Pygoscepivirus	Pygoscepivirus A	E	pygoscepivirus A1; pingu virus	PyV-A1	991	MH255796		Complete genome	ssRNA(+)	vertebrates	MH255796	QCI31548.1	1733-2192	1733-2192	True
771	1	Riboviria	Orthornavirae	Pisuviricota	Pisoniviricetes	Picornavirales	Picornaviridae	Rafivirus	Rafivirus A	E	rafivirus A1; tortoise rafivirus	RaV-A1	UF4	KJ415177	NC_023988	Complete genome	ssRNA(+)	vertebrates	NC_023988	YP_009241363.1	1-476	1-464	True
233	1	Riboviria	Orthornavirae	Pisuviricota	Pisoniviricetes	Picornavirales	Picornaviridae	Rajidapivirus	Rajidapivirus A	E	rajidapivirus A1; Wenling sharpspine skate picornavirus	RajV-A1	DHBYCGS18742	MG600093		Complete genome	ssRNA(+)	vertebrates	MG600093	AVM87417.1	1742-2322	1762-2322	True
106	1	Riboviria	Orthornavirae	Pisuviricota	Pisoniviricetes	Picornavirales	Picornaviridae	Rosavirus	Rosavirus B	E	rosavirus B1; Norway rat rosavirus	RoV-B1	RNCW0602091R	KX783423	NC_031105	Complete genome	ssRNA(+)	vertebrates	NC_031105	YP_009290629.1	1971-2491	1971-2491	True
82	1	Riboviria	Orthornavirae	Pisuviricota	Pisoniviricetes	Picornavirales	Picornaviridae	Sakobuvirus	Sakobuvirus A	E	sakobuvirus A; feline sakobuvirus	SakV-A	FFUP1/Portugal/2012	KF387721	NC_022802	Complete genome	ssRNA(+)	vertebrates	NC_022802	YP_008802672.1	1-468	1-468	True
48	1	Riboviria	Orthornavirae	Pisuviricota	Pisoniviricetes	Picornavirales	Picornaviridae	Salivirus	Salivirus A	E	salivirus A1	SaV-A1	hu/NG-J1/Nigeria/2007	GQ179640	NC_012957	Complete genome	ssRNA(+)	vertebrates	NC_012957	YP_003038633.1	1-474	1-474	True
628	1	Riboviria	Orthornavirae	Pisuviricota	Pisoniviricetes	Picornavirales	Picornaviridae	Sicinivirus	Sicinivirus A	E	sicinivirus A1	SiV-A1	chicken/UCC001/Eire	KF741227	NC_023861	Complete coding genome	ssRNA(+)	vertebrates	NC_023861	YP_009021777.1	1-472	1-472	True
310	1	Riboviria	Orthornavirae	Pisuviricota	Pisoniviricetes	Picornavirales	Picornaviridae	Symapivirus	Symapivirus A	E	symapivirus A1; Wēnlǐng triplecross lizardfish picornavirus	SymV-A1	XYHYC185246	MG600076		Complete genome	ssRNA(+)	vertebrates	MG600076	AVM87408.1	2088-2545	2088-2545	True
376	1	Riboviria	Orthornavirae	Pisuviricota	Pisoniviricetes	Picornavirales	Picornaviridae	Tropivirus	Tropivirus B	E	tropivirus B1; Yili teratoscincus roborowskii picornavirus 1	TroV-B1	LPWC175499	MG600083		Complete genome	ssRNA(+)	vertebrates	MG600083	AVM87410.1	1918-2371	1918-2371	True
250	1	Riboviria	Orthornavirae	Pisuviricota	Pisoniviricetes	Picornavirales	Picornaviridae	Aalivirus	Aalivirus A	E	aalivirus A1; duck aalivirus 1	AalV-A1; DAV	duck/GL/12/China/2012	KJ000696	NC_023985	Complete genome	ssRNA(+)	vertebrates	NC_023985	YP_009026377.1	2181-2680	2181-2680	True
284	1	Riboviria	Orthornavirae	Pisuviricota	Pisoniviricetes	Picornavirales	Picornaviridae	Aquamavirus	Aquamavirus A	E	aquamavirus A1; seal picornavirus	AV-A1; SPV	HO.02.21	EU142040	NC_009891	Complete genome	ssRNA(+)	vertebrates	NC_009891	YP_001497184.1	1-478	1-451	True
359	1	Riboviria	Orthornavirae	Pisuviricota	Pisoniviricetes	Picornavirales	Picornaviridae	Avihepatovirus	Avihepatovirus A	E	avihepatovirus A1; duck hepatitis A virus 1	DHAV-1	R85952	DQ226541	NC_008250	Complete genome	ssRNA(+)	vertebrates	NC_008250	YP_007969883.1	1-453	1-453	True
94	1	Riboviria	Orthornavirae	Pisuviricota	Pisoniviricetes	Picornavirales	Picornaviridae	Avisivirus	Avisivirus C	E	avisivirus C1; chicken picornavirus 3	AsV-C1	45C	KF979334	NC_024767	Complete genome	ssRNA(+)	vertebrates	NC_024767	YP_009055024.1	1-461	1-461	True
946	1	Riboviria	Orthornavirae	Pisuviricota	Pisoniviricetes	Picornavirales	Picornaviridae	Crohivirus	Crohivirus A	E	crohivirus A1; shrew crohivirus	SCrV	shrew/ZAM/ZM54/2012	AB937989	NC_025474	Complete coding genome	ssRNA(+)	vertebrates	NC_025474	YP_009104398.1	1-471	1-471	True
797	1	Riboviria	Orthornavirae	Pisuviricota	Pisoniviricetes	Picornavirales	Picornaviridae	Grusopivirus	Grusopivirus A	E	grusopivirus A1; crane picornavirus 5	GruhV-A1	yc-5	KY312544		Complete genome	ssRNA(+)	vertebrates	KY312544	AUW34305.1	1888-2379	1888-2379	True
389	1	Riboviria	Orthornavirae	Pisuviricota	Pisoniviricetes	Picornavirales	Picornaviridae	Kunsagivirus	Kunsagivirus B	E	kunsagivirus B1; bat kunsagivirus	BKuV	bat/CAM/KuV-P2/2013	KX644936	NC_033818	Complete coding genome	ssRNA(+)	vertebrates	NC_033818	YP_009345896.1	1671-2218	1681-2175	True
18	1	Riboviria	Orthornavirae	Pisuviricota	Pisoniviricetes	Picornavirales	Picornaviridae	Limnipivirus	Limnipivirus A	E	limnipivirus A1; blue gill picornavirus	BGPV	04-032	JX134222	NC_018506	Complete genome	ssRNA(+)	vertebrates	NC_018506	YP_006628187.1	1-490	1-490	True
255	1	Riboviria	Orthornavirae	Pisuviricota	Pisoniviricetes	Picornavirales	Picornaviridae	Orivirus	Orivirus A	E	orivirus A1; chicken orivirus 1	OrV-A1	chicken/Pf-CHK1/2013/HUN	KM203656	NC_025432	Complete genome	ssRNA(+)	vertebrates	NC_025432	YP_009100112.1	1484-1974	1494-1958	True
672	1	Riboviria	Orthornavirae	Pisuviricota	Pisoniviricetes	Picornavirales	Picornaviridae	Parechovirus	Parechovirus B	E	parechovirus B1; Ljunganvirus 1	LV-1	87-012	AF327920	NC_003976	Complete genome	ssRNA(+)	vertebrates	NC_003976	NP_705884.1	1-470	1-470	True
677	1	Riboviria	Orthornavirae	Pisuviricota	Pisoniviricetes	Picornavirales	Picornaviridae	Pasivirus	Pasivirus A	E	pasivirus A1; swine pasivirus	PaV-A1	swine/France/2011	JQ316470	NC_018226	Complete genome	ssRNA(+)	vertebrates	NC_018226	YP_006546269.1	1-455	1-455	True
844	1	Riboviria	Orthornavirae	Pisuviricota	Pisoniviricetes	Picornavirales	Picornaviridae	Potamipivirus	Potamipivirus A	E	potamipivirus A1; eel picornavirus	PoV-A1; EPV	F15/05	KC843627	NC_022332	Complete genome	ssRNA(+)	vertebrates	NC_022332	YP_008549610.1	1-473	1-473	True
43	1	Riboviria	Orthornavirae	Pisuviricota	Pisoniviricetes	Picornavirales	Picornaviridae	Shanbavirus	Shanbavirus A	E	shanbavirus A1; bat picornavirus	BShV	bat/BtMf-PicoV-1/SAX2011	KJ641698	NC_038961	Complete coding genome	ssRNA(+)	vertebrates	NC_038961	YP_009508298.1	1641-2143	1641-2143	True
281	1	Riboviria	Orthornavirae	Pisuviricota	Pisoniviricetes	Picornavirales	Picornaviridae	Ampivirus	Ampivirus A	E	ampivirus A1	AMV-A1	NEWT/2013/HUN	KP770140	NC_027214	Complete genome	ssRNA(+)	vertebrates	NC_027214	YP_009143521.1	2205-2713	2205-2694	True
467	1	Riboviria	Orthornavirae	Pisuviricota	Pisoniviricetes	Picornavirales	Picornaviridae	Harkavirus	Harkavirus A	E	harkavirus A1; falcovirus	FaV	kestrel/VOVE0622/2013/HUN	KP230449	NC_026921	Complete genome	ssRNA(+)	vertebrates	NC_026921	YP_009133208.1	1778-2386	1778-2294	True
410	1	Riboviria	Orthornavirae	Pisuviricota	Pisoniviricetes	Picornavirales	Polycipiviridae	Chipolycivirus	Hubei chipolycivirus	E	Hubei picorna-like virus 82	HplV82	spider133992	KX883688	NC_032222	Complete coding genome	ssRNA(+)	invertebrates	NC_032222	YP_009330058.1	1666-2257	1686-2234	True
854	1	Riboviria	Orthornavirae	Pisuviricota	Pisoniviricetes	Picornavirales	Polycipiviridae	Hupolycivirus	Hubei hupolycivirus	E	Hubei picorna-like virus 81	HplV81	QTM27117	KX883940	NC_033152	Complete coding genome	ssRNA(+)	invertebrates	NC_033152	YP_009337404.1	1513-2114	1513-2114	True
323	1	Riboviria	Orthornavirae	Pisuviricota	Pisoniviricetes	Picornavirales	Polycipiviridae	Sopolycivirus	Lasius niger virus 1	E	Lasius niger virus 1	LniV1	Cambridge-Lni	MF041812	NC_035456	Partial genome	ssRNA(+)	invertebrates	NC_035456	YP_009407943.1	1501-2145	1611-2145	True
493	1	Riboviria	Orthornavirae	Pisuviricota	Pisoniviricetes	Picornavirales	Secoviridae	Comovirus	Comovirus cucurbitae	E	squash mosaic virus	SqMV	Y	RNA1: AB054688; RNA2: AB054689	RNA1: NC_003799; RNA2: NC_003800	Complete genome	ssRNA(+)	plants	NC_003799	NP_734012.1	1-711	2-695	True
510	1	Riboviria	Orthornavirae	Pisuviricota	Pisoniviricetes	Picornavirales	Secoviridae	Fabavirus	Fabavirus alphaviciae	E	broad bean wilt virus 1	BBWV1	ATCC PV132	RNA1: AB084450; RNA2: AB084451	RNA1: NC_005289; RNA2: NC_005290	Complete genome	ssRNA(+)	plants	NC_005289	NP_951030.1	1-699	1-699	True
251	1	Riboviria	Orthornavirae	Pisuviricota	Pisoniviricetes	Picornavirales	Secoviridae	Nepovirus	Nepovirus lycopersici	E	tomato ringspot virus	ToRSV	Rasberry	RNA1: L19655; RNA2: D12477	RNA1: NC_003840; RNA2: NC_003839	Complete genome	ssRNA(+)	plants	NC_003840	NP_734007.2	1-711	3-677	True
120	1	Riboviria	Orthornavirae	Pisuviricota	Pisoniviricetes	Picornavirales	Secoviridae	Cheravirus	Cheravirus mali	E	apple latent spherical virus	ALSV	Yoshikawa	RNA1: AB030940; RNA2: AB030941	RNA1: NC_003787; RNA2: NC_003788	Complete genome	ssRNA(+)	plants	NC_003787	NP_734022.1	1-709	9-667	True
268	1	Riboviria	Orthornavirae	Pisuviricota	Pisoniviricetes	Picornavirales	Secoviridae	Sadwavirus	Sadwavirus betananas	E	pineapple secovirus B	PSVB	HANA 187	OM777135; OM777136		Complete genome	ssRNA(+)	plants	OM777135	UYO72923.1	1001-1874	1201-1721	True
6	1	Riboviria	Orthornavirae	Pisuviricota	Pisoniviricetes	Picornavirales	Secoviridae	Sequivirus	Sequivirus pastinacae	E	parsnip yellow fleck virus	PYFV	P121	D14066	NC_003628	Complete coding genome	ssRNA(+)	plants	NC_003628	NP_734447.1	1-813	1-562	True
274	1	Riboviria	Orthornavirae	Pisuviricota	Pisoniviricetes	Picornavirales	Secoviridae	Stralarivirus	Stralarivirus fragariae	E	strawberry latent ringspot virus	SLRSV	NCGR MEN 454.001	RNA1: AY860978; RNA2: AY860979	RNA1: NC_006964; RNA2: NC_006965	Complete genome	ssRNA(+)	plants	NC_006964	YP_227373.1	1-622	13-527	True
490	1	Riboviria	Orthornavirae	Pisuviricota	Pisoniviricetes	Picornavirales	Secoviridae	Torradovirus	Torradovirus lactucae	E	lettuce necrotic leaf curl virus	LNLCV	5317015	RNA1: KC855266; RNA2: KC855267	RNA1: NC_035214; RNA2: NC_035219	Complete genome	ssRNA(+)	plants	NC_035214	YP_009389536.1	1190-1765	1190-1765	True
729	1	Riboviria	Orthornavirae	Pisuviricota	Pisoniviricetes	Picornavirales	Secoviridae	Waikavirus	Waikavirus zeae	E	maize chlorotic dwarf virus	MCDV	TN	U67839	NC_003626	Complete genome	ssRNA(+)	plants	NC_003626	NP_734456.1	1-612	17-612	True
301	1	Riboviria	Orthornavirae	Pisuviricota	Pisoniviricetes	Picornavirales	Solinviviridae	Invictavirus	Solenopsis invicta virus 3	E	Solenopsis invicta virus 3	SINV3	DM	FJ528584	NC_012531	Complete genome	ssRNA(+)	invertebrates	NC_012531	YP_002790880.2	1703-2265	1703-2182	True
381	1	Riboviria	Orthornavirae	Pisuviricota	Pisoniviricetes	Picornavirales	Solinviviridae	Nyfulvavirus	Nylanderia fulva virus 1	E	Nylanderia fulva virus 1	NfV1	Florida initial	KX024775	NC_030651	Complete coding genome	ssRNA(+)	invertebrates	NC_030651	YP_009268643.1	1951-2529	1953-2439	True
620	1	Riboviria	Orthornavirae	Pisuviricota	Pisoniviricetes	Sobelivirales	Alvernaviridae	Dinornavirus	Heterocapsa circularisquama RNA virus 01	E	Heterocapsa circularisquama RNA virus 01	HcRNAV01	34	AB218608	NC_007518	Complete genome	ssRNA(+)	algae	NC_007518	YP_386495.1	1-999	497-999	True
261	1	Riboviria	Orthornavirae	Pisuviricota	Pisoniviricetes	Sobelivirales	Barnaviridae	Barnavirus	Mushroom bacilliform virus	E	Mushroom bacilliform virus	MBV	AUS LF-1	U07551	NC_001633	Complete genome	ssRNA(+)	fungi	NC_001633	NP_042510.2	1-1025	550-1019	True
754	1	Riboviria	Orthornavirae	Pisuviricota	Pisoniviricetes	Sobelivirales	Solemoviridae	Enamovirus	Grapevine enamovirus 1	E	grapevine enamovirus 1	GEV1	Brazil:CS-BR	KX645875		Complete coding genome	ssRNA(+)	plants	KX645875	AOE46790.1	1-1231	736-1231	True
129	1	Riboviria	Orthornavirae	Pisuviricota	Pisoniviricetes	Sobelivirales	Solemoviridae	Polemovirus	Poinsettia latent virus	E	poinsettia latent virus	PnLV	Germany:cv Angelika	AJ867490	NC_011543	Complete genome	ssRNA(+)	plants	NC_011543	YP_002308462.1	68-522	68-522	True
725	1	Riboviria	Orthornavirae	Pisuviricota	Pisoniviricetes	Sobelivirales	Solemoviridae	Polerovirus	Cereal yellow dwarf virus RPV	E	cereal yellow dwarf virus-RPV	CYDV-RPV	USA:New York NY	L25299	NC_004751	Complete genome	ssRNA(+)	plants	NC_004751	NP_840022.3	1-1078	571-1073	True
915	1	Riboviria	Orthornavirae	Pisuviricota	Pisoniviricetes	Sobelivirales	Solemoviridae	Sobemovirus	Cocksfoot mottle virus	E	cocksfoot mottle virus	CfMV	Norway:clone9-2	Z48630	NC_002618	Complete genome	ssRNA(+)	plants	NC_002618	NP_942020.1	1-545	17-490	True
556	1	Riboviria	Orthornavirae	Pisuviricota	Stelpaviricetes	Patatavirales	Potyviridae	Arepavirus	Areca palm necrotic ringspot virus	E	areca palm necrotic ringspot virus	ANRSV	XC1	MH395371	NC_055501	Complete genome	ssRNA(+)	plants	NC_055501	YP_010087001.1	2164-2746	2197-2721	True
967	1	Riboviria	Orthornavirae	Pisuviricota	Stelpaviricetes	Patatavirales	Potyviridae	Bevemovirus	Bellflower veinal mottle virus	E	bellflower veinal mottle virus	BVMoV	SW	KY491536	NC_039002	Complete genome	ssRNA(+)	plants	NC_039002	YP_009508455.1	1656-2232	1682-2207	True
15	1	Riboviria	Orthornavirae	Pisuviricota	Stelpaviricetes	Patatavirales	Potyviridae	Brambyvirus	Blackberry virus Y	E	blackberry virus Y	BlVY	Ark3	AY994084	NC_008558	Complete genome	ssRNA(+)	plants	NC_008558	YP_851207.1	1-553	20-507	True
774	1	Riboviria	Orthornavirae	Pisuviricota	Stelpaviricetes	Patatavirales	Potyviridae	Bymovirus	Wheat yellow mosaic virus	E	wheat yellow mosaic virus	WYMV	JA	RNA1: D86634; RNA2: D86635	RNA1: NC_002350; RNA2: NC_002349	Complete genome	ssRNA(+)	plants	NC_002350	NP_697039.1	1-528	1-528	True
815	1	Riboviria	Orthornavirae	Pisuviricota	Stelpaviricetes	Patatavirales	Potyviridae	Celavirus	Celery latent virus	E	celery latent virus	CeLV	Ag097	MH932227	NC_055507	Complete genome	ssRNA(+)	plants	NC_055507	YP_010087166.1	2541-3119	2571-3101	True
326	1	Riboviria	Orthornavirae	Pisuviricota	Stelpaviricetes	Patatavirales	Potyviridae	Ipomovirus	Cassava brown streak virus	E	cassava brown streak virus	CBSV	KOR6	GU563327	NC_012698	Complete genome	ssRNA(+)	plants	NC_012698	YP_007032445.1	1-502	24-480	True
474	1	Riboviria	Orthornavirae	Pisuviricota	Stelpaviricetes	Patatavirales	Potyviridae	Macluravirus	Cardamom mosaic virus	E	cardamom mosaic virus	CdMV	KS	MF622947	NC_039088	Complete genome	ssRNA(+)	plants	NC_039088	YP_009509115.1	1-566	3-535	True
246	1	Riboviria	Orthornavirae	Pisuviricota	Stelpaviricetes	Patatavirales	Potyviridae	Poacevirus	Sugarcane streak mosaic virus	E	sugarcane streak mosaic virus	SCSMV	PAK	GQ388116	NC_014037	Complete genome	ssRNA(+)	plants	NC_014037	YP_006423941.1	1-492	6-479	True
866	1	Riboviria	Orthornavirae	Pisuviricota	Stelpaviricetes	Patatavirales	Potyviridae	Potyvirus	Tomato necrotic stunt virus	E	tomato necrotic stunt virus	TNSV	MX9354	JQ314463	NC_017824	Complete genome	ssRNA(+)	plants	NC_017824	YP_006280739.1	1-531	5-489	True
428	1	Riboviria	Orthornavirae	Pisuviricota	Stelpaviricetes	Patatavirales	Potyviridae	Roymovirus	Rose yellow mosaic virus	E	rose yellow mosaic virus	RYMV	Minnesota	JF280796	NC_019031	Complete coding genome	ssRNA(+)	plants	NC_019031	YP_006908987.1	1-495	7-483	True
948	1	Riboviria	Orthornavirae	Pisuviricota	Stelpaviricetes	Patatavirales	Potyviridae	Rymovirus	Hordeum mosaic virus	E	Hordeum mosaic virus	HoMV	ATCC PV81	AY623627	NC_005904	Complete genome	ssRNA(+)	plants	NC_005904	YP_063394.1	1-517	3-504	True
113	1	Riboviria	Orthornavirae	Pisuviricota	Stelpaviricetes	Patatavirales	Potyviridae	Tritimovirus	Wheat streak mosaic virus	E	wheat streak mosaic virus	WSMV	Sidney 81	AF057533	NC_001886	Complete genome	ssRNA(+)	plants	NC_001886	NP_734273.1	1-499	4-478	True
500	1	Riboviria	Orthornavirae	Pisuviricota	Stelpaviricetes	Stellavirales	Astroviridae	Avastrovirus	Avastrovirus 1	E	avastrovirus 1	AAstV1	Y15936		NC_002470	Complete genome	ssRNA(+)	vertebrates	NC_002470	NP_853540.1	1054-1609	1074-1609	True
212	1	Riboviria	Orthornavirae	Pisuviricota	Stelpaviricetes	Stellavirales	Astroviridae	Mamastrovirus	Mamastrovirus 10	E	mamastrovirus 10	MAstV10		AY179509	NC_004579	Complete genome	ssRNA(+)	vertebrates	NC_004579	NP_795335.1	1-518	1-518	True
655	1	Riboviria	Orthornavirae	Pisuviricota		Yadokarivirales	Yadokariviridae	Alphayadokarivirus	Alphayadokarivirus ichibani	E	yado-kari virus 1	YkV1	W1032	LC006253	NC_040360	Complete genome	ssRNA(+)	fungi	NC_040360	YP_009551451.1	1-1430	132-651	True
369	1	Riboviria	Orthornavirae	Pisuviricota		Yadokarivirales	Yadokariviridae	Betayadokarivirus	Betayadokarivirus nibani	E	yado-kari virus 2	YkV2	Rn454	LC333755		Complete genome	ssRNA(+)	fungi	LC333755	BBB86807.2	1-1461	355-833	True
536	1	Riboviria	Orthornavirae	Pisuviricota			Hadakaviridae	Hadakavirus	Hadakavirus nanga	E	hadaka virus 1	HadV1	7n	RNA1: LC519840; RNA2: LC519841; RNA3: LC519842; RNA4:LC519843; RNA5: LC519844; RNA6: LC519845; RNA7: LC519846; RNA8: LC519847; RNA9: LC519848; RNA10: LC519849; RNA11: LC519850		Complete genome	ssRNA(+)	fungi	LC519840	BBU94038.1	1-804	169-804	True
880	1	Riboviria	Orthornavirae				Birnaviridae	Aquabirnavirus	Aquabirnavirus salmonidae	E	infectious pancreatic necrosis virus	IPNV	Jasper	SegA: M18049; SegB: M58756	SegA: NC_001915; SegB: NC_001916	Complete genome	dsRNA	vertebrates	NC_001916	NP_047197.1	1-845	5-793	True
203	1	Riboviria	Orthornavirae				Birnaviridae	Blosnavirus	Blosnavirus channae	E	blotched snakehead virus	BSNV		SegA: AJ459382; SegB: AJ459383	SegA: NC_005982; SegB: NC_005983	Complete genome	dsRNA	vertebrates	NC_005983	YP_052864.1	1-867	29-721	True
789	1	Riboviria	Orthornavirae				Birnaviridae	Dronavirus	Dronavirus drosophilae	E	Drosophila B birnavirus	DBV		SegA: GQ342962; SegB: GQ342963		Complete genome	dsRNA	invertebrates	GQ342963	ACU32792.1	1-932	11-722	False
887	1	Riboviria	Orthornavirae				Birnaviridae	Entomobirnavirus	Entomobirnavirus drosophilae	E	Drosophila X virus	DXV		SegA: U60650; SegB: AF196645	SegA: NC_004177; SegB: NC_004169	Complete genome	dsRNA	invertebrates	NC_004169	NP_690806.1	1-997	27-727	True
598	1	Riboviria	Orthornavirae				Birnaviridae	Ronavirus	Ronavirus rotiferae	E	rotifer birnavirus	RBV	Palavas	SegA: FM995220; SegB: FM995221		Complete genome	dsRNA	invertebrates	FM995221	CAX33878.1	1-1045	29-823	False
343	1	Riboviria	Orthornavirae				Birnaviridae	Telnavirus	Telnavirus tellinae	E	Tellina virus 1	TV1		SegA: AJ920335; SegB: AJ920336	SegA: NC_038869; SegB: NC_038870	Complete genome	dsRNA	invertebrates	NC_038870	YP_009508102.1	1-894	44-864	False
631	1	Riboviria	Orthornavirae				Permutotetraviridae	Alphapermutotetravirus	Thosea asigna virus	E	Thosea asigna virus	TaV		AF062037; AF282930	NC_043232; NC_043231	Partial genome	ssRNA(+)	invertebrates	NC_043232	YP_009665207.1	1-1257	12-671	True
848	1	Riboviria	Orthornavirae					Botybirnavirus	Botrytis porri botybirnavirus 1	E	Botrytis porri botybirnavirus 1	BPBBV1	GarlicBc-72	RNA1: JF716350; RNA2: JF716351	RNA1: NC_017990; RNA2: NC_017991	Complete genome	dsRNA	fungi	NC_017990	YP_006390636.1	976-1714	1070-1670	True
972	1	Riboviria					Polymycoviridae	Polymycovirus	Penicillum brevicompactum polymycovirus 1	E	Penicillium brevicompactum tetramycovirus 1	PbTmV1	MUT1097	dsRNA 1: MG887750; dsRNA 2: MG887751; dsRNA 3: MG887752; dsRNA 4: MG887753	dsRNA1: NC_055289; dsRNA2: NC_055288; dsRNA3: NC_055287; dsRNA4: NC_055286	Complete genome	dsRNA	fungi	NC_055289	YP_010086053.1	1-775	120-775	True
