# Supplementary material for: Revealing deep evolutionary relationships between RNA viruses using predicted structural models of viral RNA polymerases
Source: Mol Biol Evol. 2026 Apr 7;43(4):msag088. doi: 10.1093/molbev/msag088 (PMC13107431; doi:10.1093/molbev/msag088)
Supplement: msag088_Supplementary_Data [file msag088_supplementary_data.zip › Supplementary_Table_S2.xlsx]

## Sheet: Supplementary_Tables_c_sorted_2
Supplementary S2. Percetage of poor quality residues within each predicted RdRP structure. The percentage of residues are calculated for <70 pLDDT and <50 pLDDT.
Family	Genus	Virus	Identifier	Residues receiving <70 pLDDT (full structure)	Residues resiceiving <70 pLDDT after removing low confidence regions from N and C terminus	Residues receiving >50 pLDDT (full structure)	Residues resiceiving <50 pLDDT after removing low confidence regions from N and C terminus	Average lDDT score after removing low-confidence regions from N- and C-terminus	Number of residues receiving lDDT < 50 after removing low condidence regions in N- and C-terminus	The length of predicted structure	The length of structure after removing low-confidence region from the N- and C-terminus
Abyssoviridae	Alphaabyssovirus	Aplysia abyssovirus 1	GBBW01007738	0.0552632	0.105528	0.00394737	0.00753769	82.2785	3	760	398
Aliusviridae	Obscuruvirus	Obscuruvirus quintum	MN661033	0.118659	0.121072	0.0172101	0.0175601	82.0377	19	1104	1082
Aliusviridae	Ollusvirus	Ollusvirus culvertonense	MN167499	0.0729751	0.0742251	0.0096231	0.00978793	84.03	12	1247	1226
Alphaflexiviridae	Allexivirus	Garlic virus B	NC_025789	0.00188324	0.00232558	0.00188324	0.00232558	93.7669	1	531	430
Alphaflexiviridae	Botrexvirus	Botrytis virus X	NC_005132	0.0714286	0.0811359	0.0339286	0.0385396	84.8996	19	560	493
Alphaflexiviridae	Lolavirus	Lolium latent virus	NC_010434	0.0856611	0.0903733	0.0465549	0.0491159	84.6423	25	537	509
Alphaflexiviridae	Platypuvirus	Donkey orchid symptomless virus	NC_022894	0.107527	0.121951	0.0232975	0.0264228	83.9201	13	558	492
Alphaflexiviridae	Potexvirus	Ambrosia asymptomatic virus 1	NC_055542	0	0	0	0	91.4409	0	472	429
Alphaflexiviridae	Sclerodarnavirus	Sclerotinia sclerotiorum debilitation-associated RNA virus	NC_007415	0.081862	0.101594	0.046549	0.0577689	83.2775	29	623	502
Alphatetraviridae	Betatetravirus	Nudaurelia capensis beta virus	NC_001990	0.10052	0.13242	0.0381282	0.0502283	83.7109	22	577	438
Alphatetraviridae	Omegatetravirus	Helicoverpa armigera stunt virus	NC_001981	0.144526	0.162829	0.0627737	0.0707237	79.1268	43	685	608
Alternaviridae	Alternavirus	Alternavirus aspergilli	NC_020103	0.0433018	0.0436562	0.0135318	0.0136426	87.7034	10	739	733
Alvernaviridae	Dinornavirus	Heterocapsa circularisquama RNA virus 01	NC_007518	0.0178926	0.0181087	0.00198807	0.00201207	90.6787	1	503	497
Amalgaviridae	Amalgavirus	Amalgavirus cepae	NC_036581	0.0128913	0.0128913	0	0	89.1697	0	543	543
Amalgaviridae	Zybavirus	Zybavirus bailii	KU200450	0.185567	0.191199	0.0677467	0.0698027	80.3175	46	679	659
Amnoonviridae	Tilapinevirus	Tilapinevirus tilapiae	NC_029926	0.017341	0.0266272	0.00192678	0.00295858	98.9122	1	519	338
Arenaviridae	Antennavirus	Antennavirus hirsutum	NC_040465	0.203419	0.245108	0.0444444	0.053553	77.1925	52	1170	971
Arenaviridae	Hartmanivirus	Hartmanivirus patriae	MN567062	0.256343	0.256567	0.0726159	0.0726795	76.7104	83	1143	1142
Arenaviridae	Innmovirus	Innmovirus hailarense	MW896845	0.199316	0.290524	0.0641574	0.0935162	88.027	75	1169	802
Arenaviridae	Mammarenavirus	Mammarenavirus kwanzaense	MZ065540	0.193694	0.199443	0.0423423	0.0435993	78.9341	94	2220	2156
Arenaviridae	Reptarenavirus	Reptarenavirus giessenae	NC_039006	0.220225	0.222348	0.0533708	0.0538854	78.5794	95	1780	1763
Arteriviridae	Alphaarterivirus	Alphaarterivirus equid	NC_002532	0.01443	0.0165837	0	0	89.7152	0	693	603
Arteriviridae	Betaarterivirus	Betaarterivirus chinrav 1	NC_028963	0.0138889	0.0140449	0.00555556	0.00561798	91.5502	4	720	712
Arteriviridae	Deltaarterivirus	Deltaarterivirus hemfev	NC_003092	0.0120275	0.0120275	0.00171821	0.00171821	89.7455	1	582	582
Arteriviridae	Epsilonarterivirus	Epsilonarterivirus hemcep	NC_038293	0.00860585	0.00860585	0	0	90.0674	0	581	581
Arteriviridae	Etaarterivirus	Etaarterivirus ugarco 1	NC_034455	0.00515464	0.00515464	0	0	90.6435	0	582	582
Arteriviridae	Gammaarterivirus	Gammaarterivirus lacdeh	NC_001639	0.0223752	0.0223752	0.00344234	0.00344234	89.4799	2	581	581
Arteriviridae	Iotaarterivirus	Iotaarterivirus kibreg 1	NC_038292	0.00688468	0.00688468	0	0	89.8491	0	581	581
Arteriviridae	Kappaarterivirus	Kappaarterivirus wobum	NC_026811	0.0157729	0.021692	0.00157729	0.0021692	95.9563	1	634	461
Arteriviridae	Lambdaarterivirus	Lambdaarterivirus afriporav	NC_026439	0.0137457	0.0138408	0.00515464	0.00519031	90.2276	3	582	578
Arteriviridae	Muarterivirus	Muarterivirus afrigant	NC_035127	0.0535406	0.0535406	0.0103627	0.0103627	87.4953	6	579	579
Arteriviridae	Nuarterivirus	Nuarterivirus guemel	KY369969	0.0223368	0.0223368	0.00515464	0.00515464	89.6269	3	582	582
Arteriviridae	Thetaarterivirus	Thetaarterivirus mikelba 1	NC_025112	0.0120275	0.0120275	0.00171821	0.00171821	89.9132	1	582	582
Arteriviridae	Zetaarterivirus	Zetaarterivirus ugarco 1	NC_033553	0.00687285	0.00687285	0	0	90.2863	0	582	582
Artoviridae	Hexartovirus	Hexartovirus cirripedis	NC_032430	0.0840131	0.087585	0.0179445	0.0187075	83.7799	22	1226	1176
Artoviridae	Peropuvirus	Peropuvirus juli	NC_055115	0.0598504	0.0614859	0.00166251	0.00170794	85.8182	2	1203	1171
Aspiviridae	Ophiovirus	Ophiovirus mirafioriense	AF525933	0.0909918	0.093633	0.00545951	0.00561798	85.8286	6	1099	1068
Astroviridae	Avastrovirus	Avastrovirus 1	NC_002470	0.0261194	0.0261194	0.016791	0.016791	90.7417	9	536	536
Astroviridae	Mamastrovirus	Mamastrovirus 10	NC_004579	0.0019305	0.00197239	0.0019305	0.00197239	92.5344	1	518	507
Atkinsviridae	Andhevirus	Andhevirus chorohabitans	BK013421	0.0702341	0.0725389	0.0117057	0.0120898	90.085	7	598	579
Atkinsviridae	Apihcavirus	Apihcavirus arvenecus	BK013498	0.0489039	0.0489865	0.00168634	0.00168919	89.1842	1	593	592
Atkinsviridae	Arihsbuvirus	Arihsbuvirus caenadaptatum	BK013713	0.0759717	0.0765125	0.00706714	0.00711744	87.0403	4	566	562
Atkinsviridae	Bahdevuvirus	Bahdevuvirus limadaptatum	BK014098	0.0234234	0.0234234	0	0	89.7362	0	555	555
Atkinsviridae	Bilifuvirus	Bilifuvirus defluviicola	BK013375	0.019469	0.019469	0	0	88.8018	0	565	565
Atkinsviridae	Blinduvirus	Blinduvirus asiadaptatum	BK014110	0.0769231	0.0831826	0.0301003	0.0325497	87.5548	18	598	553
Atkinsviridae	Cahtebovirus	Cahtebovirus humivicinum	BK013539	0.0346021	0.0346021	0.0190311	0.0190311	89.7067	11	578	578
Atkinsviridae	Chinihovirus	Chinihovirus lutihabitans	BK013727	0.0094697	0.00980392	0	0	94.1126	0	528	510
Atkinsviridae	Chounavirus	Chounavirus chorenecus	BK013545	0.0590062	0.0641892	0.0263975	0.0287162	87.7716	17	644	592
Atkinsviridae	Cihsnivirus	Cihsnivirus pelenecus	BK014136	0.0949153	0.106262	0.00847458	0.00948767	86.9198	5	590	527
Atkinsviridae	Diydovirus	Diydovirus borborovicinum	BK014140	0.0764007	0.0765306	0.0390492	0.0391156	87.6839	23	589	588
Atkinsviridae	Dugnivirus	Dugnivirus solivivens	BK013469	0.0217391	0.0217391	0.00724638	0.00724638	91.1301	4	552	552
Atkinsviridae	Firunevirus	Firunevirus limicola	BK013653	0.0561404	0.056338	0	0	89.0625	0	570	568
Atkinsviridae	Gohshovirus	Gohshovirus asiadaptatum	BK013760	0.0759076	0.0783646	0.039604	0.0408859	89.8915	24	606	587
Atkinsviridae	Hehspivirus	Hehspivirus edaphadaptatum	BK013448	0.0223752	0.0232975	0.00172117	0.00179211	91.6387	1	581	558
Atkinsviridae	Helacdivirus	Helacdivirus borborovicinum	BK013574	0.0511464	0.0512367	0.00352734	0.00353357	88.5638	2	567	566
Atkinsviridae	Hirvovirus	Hirvovirus caenivicinum	BK013728	0.0703518	0.071066	0.0100503	0.0101523	88.6939	6	597	591
Atkinsviridae	Huhmpluvirus	Huhmpluvirus limenecus	BK014112	0.00182482	0.00226244	0.00182482	0.00226244	92.1011	1	548	442
Atkinsviridae	Huleruivirus	Huleruivirus geocola	BK013524	0.0206186	0.0206897	0.00343643	0.00344828	89.9152	2	582	580
Atkinsviridae	Hysdruvirus	Hysdruvirus telluradaptatum	BK013934	0.017301	0.0173611	0	0	91.1354	0	578	576
Atkinsviridae	Ichonovirus	Ichonovirus limivicinum	BK013768	0.0310219	0.0311927	0.00912409	0.00917431	89.2441	5	548	545
Atkinsviridae	Ipivevirus	Ipivevirus pelenecus	BK013684	0.0214168	0.0214521	0.0131796	0.0132013	89.7569	8	607	606
Atkinsviridae	Isoihlovirus	Isoihlovirus terrihabitans	BK013420	0.012844	0.0131579	0.00183486	0.0018797	91.333	1	545	532
Atkinsviridae	Kempsvovirus	Kempsvovirus caenivivens	BK014081	0.0472855	0.0479574	0.00700525	0.0071048	89.1647	4	571	563
Atkinsviridae	Kihrivirus	Kihrivirus limicola	BK013609	0.0227671	0.0238095	0.00175131	0.0018315	89.4866	1	571	546
Atkinsviridae	Kimihcavirus	Kimihcavirus limivivens	BK014211	0.0263158	0.0283186	0.00328947	0.00353982	91.4516	2	608	565
Atkinsviridae	Kudohovirus	Kudohovirus pelocola	BK013755	0.0518135	0.0566038	0.00518135	0.00566038	89.4582	3	579	530
Atkinsviridae	Kuhfotivirus	Kuhfotivirus pelohabitans	BK014129	0.016791	0.0201342	0	0	91.6169	0	536	447
Atkinsviridae	Lahcomavirus	Lahcomavirus asienecus	BK014123	0.0627063	0.0630182	0.0214521	0.0215589	88.6903	13	606	603
Atkinsviridae	Lehptevirus	Lehptevirus asiovivens	BK013695	0.0224299	0.0226415	0.00186916	0.00188679	90.2748	1	535	530
Atkinsviridae	Lobdovirus	Lobdovirus chorovivens	BK013840	0.0288462	0.0289575	0	0	90.2731	0	520	518
Atkinsviridae	Madisduvirus	Madisduvirus caenivivens	BK013711	0.0278689	0.0279146	0	0	89.201	0	610	609
Atkinsviridae	Mitdiwavirus	Mitdiwavirus asiocola	BK014171	0.00367647	0.00367647	0	0	91.206	0	544	544
Atkinsviridae	Moloevirus	Moloevirus chthonenecus	BK013880	0.0535406	0.0536332	0.00345423	0.00346021	89.1183	2	579	578
Atkinsviridae	Monekavirus	Monekavirus asiovivens	BK014072	0.0423729	0.0423729	0	0	88.8404	0	590	590
Atkinsviridae	Nehujevirus	Nehujevirus caenicola	BK013726	0.00560748	0.00560748	0	0	91.0053	0	535	535
Atkinsviridae	Neratovirus	Neratovirus caenihabitans	BK013765	0.018797	0.0189036	0	0	90.1847	0	532	529
Atkinsviridae	Niginuvirus	Niginuvirus limadaptatum	BK014212	0.0305085	0.0305085	0.00169492	0.00169492	90.3381	1	590	590
Atkinsviridae	Pagohnivirus	Pagohnivirus humenecus	BK013975	0.0373514	0.0390764	0.0220713	0.0230906	91.1608	13	589	563
Atkinsviridae	Pihngevirus	Pihngevirus agrivivens	BK013902	0.00344234	0.003663	0	0	92.1268	0	581	546
Atkinsviridae	Pohlydovirus	Pohlydovirus arvivivens	BK014011	0	0	0	0	94.4779	0	568	523
Atkinsviridae	Psoetuvirus	Psoetuvirus pedenecus	BK013770	0.0264085	0.0264085	0	0	90.3042	0	568	568
Atkinsviridae	Qeihnovirus	Qeihnovirus luticola	BK013629	0.120313	0.12069	0.046875	0.0470219	84.8823	30	640	638
Atkinsviridae	Rainacovirus	Rainacovirus pelenecus	BK014093	0.0135593	0.0136286	0.00169492	0.00170358	91.2817	1	590	587
Atkinsviridae	Scloravirus	Scloravirus humicola	BK013456	0.0292505	0.0292505	0.00182815	0.00182815	89.3284	1	547	547
Atkinsviridae	Sdonativirus	Sdonativirus humihabitans	BK013781	0.00176991	0.00186567	0.00176991	0.00186567	93.5227	1	565	536
Atkinsviridae	Sdribtuvirus	Sdribtuvirus humivicinum	BK014017	0.0797963	0.0806175	0.0339559	0.0343053	88.0407	20	589	583
Atkinsviridae	Shopitevirus	Shopitevirus limenecus	BK013607	0.00173913	0.00188324	0	0	93.5947	0	575	531
Atkinsviridae	Stupavirus	Stupavirus arvadaptatum	BK013967	0.0391156	0.040636	0.0238095	0.024735	92.0165	14	588	566
Atkinsviridae	Tsecebavirus	Tsecebavirus borborovicinum	BK013761	0.041958	0.041958	0.020979	0.020979	89.0333	12	572	572
Atkinsviridae	Wahbolevirus	Wahbolevirus lutadaptatum	BK014094	0.0701754	0.0701754	0.0473684	0.0473684	87.2499	27	570	570
Atkinsviridae	Wecineivirus	Wecineivirus lutihabitans	BK014209	0.105727	0.106038	0.0763583	0.0765832	85.5889	52	681	679
Atkinsviridae	Whodehavirus	Whodehavirus pelovicinum	BK014149	0.0096463	0.0131579	0.00160772	0.00219298	91.1854	1	622	456
Atkinsviridae	Wulosvivirus	Wulosvivirus asiocola	BK014104	0.00760456	0.00877193	0.00190114	0.00219298	91.0498	1	526	456
Atkinsviridae	Yekorevirus	Yekorevirus terrivivens	BK013403	0.0123239	0.0123239	0	0	91.2363	0	568	568
Atkinsviridae	Yeshinuvirus	Yeshinuvirus humicola	BK013949	0.0516667	0.0523649	0.015	0.0152027	89.2427	9	600	592
Barnaviridae	Barnavirus	Mushroom bacilliform virus	NC_001633	0.0477099	0.0529661	0.0324427	0.0360169	86.1004	17	524	472
Benyviridae	Benyvirus	Beet necrotic yellow vein virus	NC_003514	0.104129	0.111969	0.0448833	0.0482625	84.8125	25	557	518
Betaflexiviridae	Banmivirus	Banmivirus MoaBV	OK721096	0.063197	0.0635514	0.027881	0.0280374	86.9937	15	538	535
Betaflexiviridae	Capillovirus	Apple stem grooving virus	NC_001749	0.0825545	0.0953237	0.017134	0.0197842	86.322	11	642	556
Betaflexiviridae	Carlavirus	Cowpea mild mottle virus	NC_014730	0.0689655	0.0692168	0.030853	0.0309654	83.8233	17	551	549
Betaflexiviridae	Chordovirus	Chordovirus LeCV1	NC_040627	0.100179	0.103321	0.0375671	0.0387454	82.4165	21	559	542
Betaflexiviridae	Citrivirus	Citrus leaf blotch virus	NC_003877	0.0754039	0.0763636	0.005386	0.00545455	87.5554	3	557	550
Betaflexiviridae	Divavirus	Diuris virus B	NC_019030	0.00248756	0.00248756	0	0	90.1213	0	402	402
Betaflexiviridae	Foveavirus	Rubus canadensis virus 1	NC_019025	0.06	0.06	0.0290909	0.0290909	83.2023	16	550	550
Betaflexiviridae	Prunevirus	Apricot vein clearing associated virus	NC_023295	0.0951526	0.0963636	0.0412926	0.0418182	83.3924	23	557	550
Betaflexiviridae	Ravavirus	Ribes americanum virus A	NC_040797	0.0741445	0.0795918	0.026616	0.0285714	86.99	14	526	490
Betaflexiviridae	Robigovirus	African oil palm ringspot virus	NC_012519	0.0894454	0.0912409	0.0411449	0.0419708	82.6432	23	559	548
Betaflexiviridae	Sustrivirus	Sustrivirus SCSMaV	NC_003870	0.0684685	0.0693431	0.0378378	0.0383212	82.5791	21	555	548
Betaflexiviridae	Tepovirus	Potato virus T	NC_011062	0.106087	0.114019	0.0313043	0.0336449	82.6925	18	575	535
Betaflexiviridae	Trichovirus	Trichovirus PCLSV	MH084695	0.0666667	0.0711679	0.00854701	0.00912409	87.1932	5	585	548
Betaflexiviridae	Vitivirus	Actinidia virus B	NC_016404	0.0797227	0.0847145	0.0294627	0.0313076	86.2116	17	577	543
Betaflexiviridae	Wamavirus	Watermelon virus A	NC_034377	0.101968	0.103636	0.0161002	0.0163636	86.3449	9	559	550
Birnaviridae	Aquabirnavirus	Aquabirnavirus salmonidae	NC_001916	0.00118343	0.00126422	0.00118343	0.00126422	95.6213	1	845	791
Birnaviridae	Blosnavirus	Blosnavirus channae	NC_005983	0.0242215	0.0302158	0.00346021	0.00431655	93.3569	3	867	695
Birnaviridae	Dronavirus	Dronavirus drosophilae	GQ342963	0.107296	0.140056	0.0193133	0.0252101	87.3627	18	932	714
Birnaviridae	Entomobirnavirus	Entomobirnavirus drosophilae	NC_004169	0.0652709	0.0753912	0.0295567	0.0341394	88.8924	24	812	703
Birnaviridae	Ronavirus	Ronavirus rotiferae	FM995221	0.0956938	0.125471	0.0354067	0.0464241	85.0341	37	1045	797
Birnaviridae	Telnavirus	Telnavirus tellinae	NC_038870	0.105145	0.114216	0.0436242	0.0473876	86.0578	39	894	823
Blumeviridae	Alehndavirus	Alehndavirus ruminicola	BK013364	0.0869565	0.113208	0.0231884	0.0301887	84.8982	16	690	530
Blumeviridae	Bonghivirus	Bonghivirus borborenecus	BK014097	0.0827338	0.102222	0.0251799	0.0311111	85.9938	14	556	450
Blumeviridae	Cehntrovirus	Cehntrovirus agrihabitans	BK013422	0.0303514	0.0346715	0	0	89.4667	0	626	548
Blumeviridae	Dahmuivirus	Dahmuivirus pelovivens	BK013717	0.0186125	0.0239651	0.00338409	0.0043573	90.741	2	591	459
Blumeviridae	Dehgumevirus	Dehgumevirus asiovivens	BK014052	0.0277296	0.0300188	0.0017331	0.00187617	89.904	1	577	533
Blumeviridae	Dehkhevirus	Dehkhevirus borboradaptatum	BK013638	0.0217391	0.0242424	0.00181159	0.0020202	91.6326	1	552	495
Blumeviridae	Espurtavirus	Espurtavirus simiicola	NC_055057	0.104505	0.121339	0.036036	0.041841	85.4704	20	555	478
Blumeviridae	Gifriavirus	Gifriavirus ruminicola	BK013362	0.0851789	0.103093	0.0596252	0.0721649	86.6582	35	587	485
Blumeviridae	Hehrovirus	Hehrovirus borborohabitans	BK013575	0.0142096	0.0151803	0.0017762	0.00189753	92.8833	1	563	527
Blumeviridae	Ivolevirus	Ivolevirus faecicola	BK013360	0.10847	0.12415	0.0163447	0.0187075	86.4723	11	673	588
Blumeviridae	Kahnayevirus	Kahnayevirus asiovivens	BK013741	0.111517	0.122736	0.0201097	0.0221328	85.4762	11	547	497
Blumeviridae	Kahraivirus	Kahraivirus borboradaptatum	BK014053	0.00154321	0.00178253	0.00154321	0.00178253	93.3227	1	648	561
Blumeviridae	Kemiovirus	Kemiovirus caenivicinum	BK014059	0.0162162	0.0162162	0.0018018	0.0018018	89.1389	1	555	555
Blumeviridae	Kerishovirus	Kerishovirus limenecus	BK013742	0.0866873	0.0950764	0.0185759	0.0203735	87.484	12	646	589
Blumeviridae	Konmavirus	Konmavirus lutivicinum	BK013657	0.00649351	0.00650407	0	0	92.0103	0	616	615
Blumeviridae	Lirnavirus	Lirnavirus borborovicinum	BK014162	0.0337838	0.0359712	0.00168919	0.00179856	89.773	1	592	556
Blumeviridae	Lonzbavirus	Lonzbavirus caenadaptatum	BK013703	0.0464684	0.0523013	0	0	89.5779	0	538	478
Blumeviridae	Marskhivirus	Marskhivirus piscicola	BK013359	0.0325077	0.039548	0.00309598	0.00376648	89.5559	2	646	531
Blumeviridae	Nehohpavirus	Nehohpavirus tellurenecus	BK013876	0.0621849	0.06814	0.00168067	0.00184162	89.0401	1	595	543
Blumeviridae	Nehpavirus	Nehpavirus caenenecus	BK013633	0.00650407	0.00749064	0	0	92.1304	0	615	534
Blumeviridae	Obhoarovirus	Obhoarovirus terradaptatum	BK013428	0.0601504	0.0656814	0.0120301	0.0131363	88.6403	8	665	609
Blumeviridae	Pacehavirus	Pacehavirus humicola	BK013460	0.122611	0.122611	0.0509554	0.0509554	86.0899	32	628	628
Blumeviridae	Pahdacivirus	Pahdacivirus asiadaptatum	BK013681	0.0271739	0.0302419	0.00181159	0.00201613	90.4234	1	552	496
Blumeviridae	Rhohmbavirus	Rhohmbavirus terrivicinum	BK013518	0.0641711	0.0641711	0.026738	0.026738	87.8956	15	561	561
Blumeviridae	Semodevirus	Semodevirus borborenecus	BK013584	0.0745763	0.0753425	0.0322034	0.0325342	86.4594	19	590	584
Blumeviridae	Shihmovirus	Shihmovirus borborovivens	BK013590	0.0147874	0.0276817	0.00184843	0.00346021	103.667	1	541	289
Blumeviridae	Shihwivirus	Shihwivirus caenenecus	BK013740	0.0327022	0.0353818	0.00172117	0.0018622	92.1156	1	581	537
Blumeviridae	Tibirnivirus	Tibirnivirus paludicola	BK013380	0.0123457	0.0130112	0	0	91.7342	0	567	538
Blumeviridae	Tinebovirus	Tinebovirus borborenecus	BK013586	0.0251799	0.0256881	0.00179856	0.00183486	90.7383	1	556	545
Blumeviridae	Wahdswovirus	Wahdswovirus lutenecus	BK014163	0.0717489	0.0776699	0.00896861	0.00970874	87.1722	6	669	618
Blumeviridae	Yenihzavirus	Yenihzavirus borboradaptatum	BK013587	0.0364188	0.0457143	0.0030349	0.00380952	90.9481	2	659	525
Bornaviridae	Carbovirus	Carbovirus queenslandense	NC_039013	0.0374891	0.0388087	0.00697472	0.00722022	88.701	8	1147	1108
Bornaviridae	Cultervirus	Cultervirus hemicultri	NC_055169	0.0801034	0.0802416	0.00258398	0.00258844	86.7248	3	1161	1159
Bornaviridae	Orthobornavirus	Orthobornavirus avisaquaticae	NC_029642	0.0495146	0.051	0.00679612	0.007	87.6512	7	1030	1000
Botourmiaviridae	Betabotoulivirus	Betabotoulivirus phaeoacremonium	MK584848	0.107843	0.108731	0.0506536	0.0510708	84.8579	31	612	607
Botourmiaviridae	Betarhizoulivirus	Betarhizoulivirus solani	MK372909	0.0799397	0.114967	0.00904977	0.0130152	86.1932	6	663	461
Botourmiaviridae	Betascleroulivirus	Betascleroulivirus epsilonplasmoparae	MN532626	0.0540541	0.0545145	0.0168919	0.0170358	88.0397	10	592	587
Botourmiaviridae	Botoulivirus	Botoulivirus kappabotrytidis	OK634396	0.0313015	0.032646	0.0115321	0.0120275	90.1976	7	607	582
Botourmiaviridae	Deltascleroulivirus	Deltascleroulivirus botrytidis	MN605471	0.0962145	0.116412	0.0141956	0.0171756	85.6387	9	634	524
Botourmiaviridae	Epsilonscleroulivirus	Epsilonscleroulivirus plasmoparae	MN532632	0.00165563	0.00215517	0.00165563	0.00215517	94.2081	1	604	464
Botourmiaviridae	Gammascleroulivirus	Gammascleroulivirus alphaplasmoparae	MN532636	0.0201342	0.0254777	0.00167785	0.00212314	89.9923	1	596	471
Botourmiaviridae	Magoulivirus	Cladosporium magoulivirus 2	MK584847	0.0420315	0.048	0.0122592	0.014	89.3198	7	571	500
Botourmiaviridae	Ourmiavirus	Cassava virus C	NC_013111	0.109034	0.115702	0.0327103	0.0347107	85.2152	21	642	605
Botourmiaviridae	Penoulivirus	Phoma penoulivirus	MN473199	0.0144695	0.0160428	0	0	90.8967	0	622	561
Botourmiaviridae	Rhizoulivirus	Rhizoulivirus betarhizoctoniae	MK372907	0.055814	0.0667904	0.00620155	0.00742115	86.4507	4	645	539
Botourmiaviridae	Scleroulivirus	Cladosporium scleroulivirus	MK584840	0	0	0	0	91.9485	0	590	541
603	Botybirnavirus	Botrytis porri botybirnavirus 1	NC_017990	0.0541272	0.066335	0.00135318	0.00165837	91.6593	1	739
Bromoviridae	Alfamovirus	Alfalfa mosaic virus	NC_002024	0.0328358	0.045929	0	0	89.4084	0	670	479
Bromoviridae	Anulavirus	Anulavirus GLPV	MT319110	0.20948	0.21885	0.16055	0.167732	78.9382	105	654	626
Bromoviridae	Bromovirus	Bromovirus SVS	NC_040389	0.318367	0.318801	0.17415	0.174387	74.0784	128	735	734
Bromoviridae	Cucumovirus	Cucumber mosaic virus	NC_002035	0.185581	0.216849	0.0867824	0.101404	81.0899	65	749	641
Bromoviridae	Ilarvirus	Lilac leaf chlorosis virus	NC_025478	0.0354505	0.0486815	0.00295421	0.0040568	88.9336	2	677	493
Caliciviridae	Bavovirus	Bavaria virus	HQ010042	0.00158983	0.00199601	0.00158983	0.00199601	94.1802	1	629	501
Caliciviridae	Lagovirus	European brown hare syndrome virus	NC_002615	0.00193798	0.00200401	0.00193798	0.00200401	94.2521	1	516	499
Caliciviridae	Minovirus	Minovirus A	NC_035675	0.0337621	0.0409357	0.0192926	0.0233918	88.2169	12	622	513
Caliciviridae	Nacovirus	Nacovirus A	NC_043516	0.0141343	0.0164609	0.00176678	0.00205761	91.4958	1	566	486
Caliciviridae	Nebovirus	Newbury 1 virus	NC_007916	0.00625	0.00626305	0	0	91.9272	0	480	479
Caliciviridae	Norovirus	Norwalk virus	NC_001959	0.0019685	0.00200803	0.0019685	0.00200803	92.493	1	508	498
Caliciviridae	Recovirus	Recovirus A	NC_043512	0.0245283	0.0254902	0.0150943	0.0156863	90.6285	8	530	510
Caliciviridae	Salovirus	Nordland virus	NC_024031	0.0224719	0.027027	0.00321027	0.003861	90.5236	2	623	518
Caliciviridae	Sapovirus	Sapporo virus	HM002617	0.00352734	0.00419287	0.00176367	0.00209644	93.9214	1	567	477
Caliciviridae	Valovirus	Saint Valerien virus	NC_012699	0.128039	0.128247	0.0713128	0.0714286	83.8151	44	617	616
Caliciviridae	Vesivirus	Vesicular exanthema of swine virus	NC_002551	0.00195695	0.00206186	0.00195695	0.00206186	93.1707	1	511	485
Carmotetraviridae	Alphacarmotetravirus	Providence virus	NC_014126	0.0756757	0.076087	0.0288288	0.0289855	86.7636	16	555	552
492	Chimpavirus	Chimpavirus luticola	BK013715	0.109737	0.144309	0.0556414	0.0731707	83.5111	36	647
Chrysoviridae	Alphachrysovirus	Alphachrysovirus penicillii	NC_007539	0.0264368	0.0264368	0	0	89.6863	0	870	870
Chrysoviridae	Betachrysovirus	Betachrysovirus pripenicillii	NC_028495	0.0625	0.0625	0.0078125	0.0078125	87.0242	5	640	640
Chuviridae	Boscovirus	Boscovirus hippoboscidae	NC_043471	0.0587156	0.0603774	0	0	86.1978	0	1090	1060
Chuviridae	Chuvivirus	Chuvivirus brunnichi	NC_033291	0.0549085	0.0565553	0.00332779	0.00342759	86.7246	4	1202	1167
Chuviridae	Culicidavirus	Culicidavirus quitotaense	MH188031	0.0471616	0.0481283	0.00262009	0.0026738	86.5984	3	1145	1122
Chuviridae	Demapteravirus	Demapteravirus dermapteri	MT153506	0.0710009	0.0732568	0	0	87.0648	0	1169	1133
Chuviridae	Doliuvirus	Doliuvirus culisetae	KX924630	0.0708035	0.0746018	0.0135243	0.0142498	86.0459	17	1257	1193
Chuviridae	Mivirus	Mivirus karukeraense	MN599998	0.0441299	0.0456897	0.00249792	0.00258621	88.0643	3	1201	1160
Chuviridae	Morsusvirus	Morsusvirus argatis	NC_028263	0.056338	0.0573477	0	0	86.6543	0	1136	1116
Chuviridae	Nigecruvirus	Nigecruvirus periplanetae	BK061547	0.112379	0.113677	0.00263389	0.0026643	85.1532	3	1139	1126
Chuviridae	Odonatavirus	Odonatavirus draconis	MW291695	0.0426929	0.0444065	0	0	87.7588	0	1218	1171
Chuviridae	Pediavirus	Pediavirus cirripedis	NC_032427	0.118214	0.120428	0.0359019	0.0365745	83.2046	41	1142	1121
Chuviridae	Piscichuvirus	Piscichuvirus franki	MN567051	0.0449251	0.0458794	0	0	87.199	0	1202	1177
Chuviridae	Rochuvirus	Rochuvirus chalcocoris	BK061671	0.0905077	0.0942529	0.00883002	0.0091954	84.1906	8	906	870
Chuviridae	Scarabeuvirus	Scarabeuvirus blattae	NC_043472	0.0703764	0.0738197	0.00736498	0.00772532	87.3231	9	1222	1165
Chuviridae	Taceavirus	Taceavirus wenlingense	NC_032802	0.102828	0.103538	0.00771208	0.00776531	83.5212	9	1167	1159
Chuviridae	Vapochuvirus	Vapochuvirus trialeurodis	BK061673	0.0608538	0.0618652	0	0	85.082	0	1101	1083
Closteroviridae	Ampelovirus	Grapevine leafroll-associated virus 1	NC_016509	0.00967118	0.010395	0.00193424	0.002079	90.8146	1	517	481
Closteroviridae	Bluvavirus	Blueberry virus A	NC_018519	0.0095057	0.0119617	0.00190114	0.00239234	90.684	1	526	418
Closteroviridae	Closterovirus	Mint virus 1	NC_006944	0.00653595	0.00653595	0	0	89.9262	0	459	459
Closteroviridae	Crinivirus	Sweet potato chlorotic stunt virus	NC_004123	0.00594059	0.00604839	0	0	89.7079	0	505	496
Closteroviridae	Menthavirus	Mint vein banding-associated virus	NC_038420	0.0269231	0.0289855	0.00192308	0.00207039	91.0329	1	520	483
Closteroviridae	Olivavirus	Persimmon virus B	NC_025967	0.0135922	0.0169492	0.00194175	0.00242131	89.3283	1	515	413
Closteroviridae	Velarivirus	Grapevine leafroll-associated virus 7	NC_016436	0.00594059	0.00610998	0	0	88.07	0	505	491
Coronaviridae	Alphacoronavirus	Porcine epidemic diarrhea virus	NC_003436	0.0107875	0.011236	0.00431499	0.00449438	93.1149	4	927	890
Coronaviridae	Alphaletovirus	Microhyla letovirus 1	GECV01031551	0.0336037	0.0344418	0.00115875	0.00118765	90.6227	1	863	842
Coronaviridae	Alphapironavirus	Alphapironavirus bona	MK611985	0.0263761	0.0286426	0.00114679	0.00124533	92.6663	1	872	803
Coronaviridae	Betacoronavirus	Human coronavirus HKU1	NC_006577	0.00431034	0.0045403	0.00107759	0.00113507	95.3225	1	928	881
Coronaviridae	Deltacoronavirus	Coronavirus HKU15	NC_039208	0.00970874	0.00986842	0.00107875	0.00109649	92.3297	1	927	912
Coronaviridae	Gammacoronavirus	Avian coronavirus	NC_001451	0.00531915	0.00556174	0.00106383	0.00111235	93.7714	1	940	899
Cremegaviridae	Pontunivirus	Chinturpovirus 1	NC_046961	0.223199	0.263485	0.100176	0.118257	78.7217	57	569	482
Cremegaviridae	Sicregavirus	Sicregavirus nixi	MH447987	0.16844	0.173358	0.0762411	0.0784672	79.0538	43	564	548
Crepuscuviridae	Aqualaruvirus	Aqualaruvirus sialis	MW039261	0.0764755	0.0805604	0.00332502	0.00350263	84.4893	4	1203	1142
Cruliviridae	Lincruvirus	Lincruvirus europense	MK861116	0.0807217	0.0821256	0.0208927	0.021256	84.4162	22	1053	1035
Curvulaviridae	Orthocurvulavirus	Lactarius rufus orthocurvulavirus 1	MT130415	0.116576	0.117647	0.0255009	0.0257353	86.5805	14	549	544
Cystoviridae	Cystovirus	Cystovirus phi13	NC_004172	0.00420757	0.00445765	0	0	91.9105	0	713	673
Deltaflexiviridae	Deltaflexivirus	Soybean-associated deltaflexivirus 1	NC_038979	0.00884956	0.0121655	0.00176991	0.00243309	91.5304	1	565	411
Dicistroviridae	Aparavirus	Aparavirus cancerluti	NC_014793	0.00608519	0.00626305	0	0	94.4606	0	493	479
Dicistroviridae	Cripavirus	Cripavirus drosophilae	NC_001834	0.0160321	0.0160321	0	0	91.3258	0	499	499
Dicistroviridae	Triatovirus	Triatovirus plastali	NC_003779	0.0263692	0.026694	0.0020284	0.00205339	91.4699	1	493	487
Discoviridae	Orthodiscovirus	Orthodiscovirus penicillii	MG887749	0.0825516	0.0825516	0.00750469	0.00750469	85.6429	8	1066	1066
Duinviridae	Apeevirus	Apeevirus quebecense	NC_002700	0.0237288	0.0243902	0.0186441	0.0191638	91.8002	11	590	574
Duinviridae	Beshanovirus	Beshanovirus aquicola	BK014219	0.0120275	0.0152174	0.00171821	0.00217391	91.5507	1	582	460
Duinviridae	Kahshuvirus	Kahshuvirus borborenecus	BK013751	0.0640138	0.0642361	0.0415225	0.0416667	88.7764	24	578	576
Duinviridae	Kohmavirus	Kohmavirus luticola	BK013611	0.0238908	0.0248668	0.00170648	0.0017762	90.4853	1	586	563
Duinviridae	Samuneavirus	Samuneavirus asiocola	BK013685	0.0324324	0.0326679	0.0108108	0.0108893	90.0382	6	555	551
Duinviridae	Tehuhdavirus	Tehuhdavirus pelovivens	BK014092	0.0373832	0.0400668	0.0124611	0.0133556	90.4932	8	642	599
Endornaviridae	Alphaendornavirus	Agaricus bisporus alphaendornavirus 1	NC_055468	0.0215589	0.0262626	0	0	88.7828	0	603	495
Endornaviridae	Betaendornavirus	Tuber aestivum betaendornavirus	NC_014904	0.0995106	0.11597	0.0391517	0.0456274	85.2541	24	613	526
Euroniviridae	Charybnivirus	Charybnivirus 1	NC_032492	0.0347682	0.041502	0	0	90.0936	0	604	506
Euroniviridae	Paguronivirus	Paguronivirus 1	NC_032490	0.0112202	0.0145191	0	0	90.8615	0	713	551
Fiersviridae	Adahivirus	Adahivirus asienecus	BK014173	0.0800681	0.0800681	0	0	87.9034	0	587	587
Fiersviridae	Aldhiuvirus	Aldhiuvirus defluviicola	BK013368	0.0470163	0.0515873	0.0126582	0.0138889	89.8841	7	553	504
Fiersviridae	Amubhivirus	Amubhivirus agrivicinum	BK013471	0.0483871	0.0491803	0.00537634	0.00546448	89.7451	3	558	549
Fiersviridae	Andhasavirus	Andhasavirus borborocola	BK013749	0.0134907	0.016	0.00168634	0.002	92.6623	1	593	500
Fiersviridae	Andhaxevirus	Andhaxevirus chorocola	BK013549	0.0233393	0.0233813	0	0	90.7258	0	557	556
Fiersviridae	Anedhivirus	Anedhivirus chorovicinum	BK013483	0.0198556	0.02	0.00180505	0.00181818	91.0668	1	554	550
Fiersviridae	Apukhovirus	Apukhovirus arvihabitans	BK014037	0.0037037	0.0037037	0	0	90.649	0	540	540
Fiersviridae	Ashucavirus	Ashucavirus caenivicinum	BK013766	0.056701	0.0573913	0.0309278	0.0313043	88.6479	18	582	575
Fiersviridae	Bahscuvirus	Bahscuvirus limivicinum	BK014100	0.016129	0.0180361	0.00358423	0.00400802	91.7104	2	558	499
Fiersviridae	Bathrivirus	Bathrivirus terrenecus	BK013548	0.0262238	0.0287908	0.0122378	0.0134357	90.871	7	572	521
Fiersviridae	Behevivirus	Behevivirus limivivens	BK014157	0.0297203	0.0305755	0.00174825	0.00179856	89.4725	1	572	556
Fiersviridae	Behlfluvirus	Behlfluvirus lutadaptatum	BK014175	0.0187394	0.0211132	0.00170358	0.00191939	90.9613	1	587	521
Fiersviridae	Bertavirus	Bertavirus lutihabitans	BK013720	0.0294659	0.0351648	0.00368324	0.0043956	93.7415	2	543	455
Fiersviridae	Bihdovirus	Bihdovirus pelohabitans	BK014047	0.0253623	0.0279441	0.00181159	0.00199601	90.759	1	552	501
Fiersviridae	Bisdanovirus	Bisdanovirus hydrocola	BK014220	0.0433213	0.0533333	0.00180505	0.00222222	91.151	1	554	450
Fiersviridae	Blafavirus	Blafavirus pelovivens	BK014182	0.043554	0.0533049	0.010453	0.0127932	90.1978	6	574	469
Fiersviridae	Bohnovirus	Bohnovirus asienecus	BK014186	0.0120482	0.0150538	0	0	91.4803	0	581	465
Fiersviridae	Bohwovirus	Bohwovirus asiocola	BK014153	0.0171875	0.0243902	0.0015625	0.00221729	93.5019	1	640	451
Fiersviridae	Boloprevirus	Boloprevirus asiovivens	BK013701	0.13355	0.141136	0.0700326	0.0740103	85.4598	43	614	581
Fiersviridae	Boschuvirus	Boschuvirus borborocola	BK013624	0.0266904	0.0266904	0.00177936	0.00177936	90.5086	1	562	562
Fiersviridae	Breudwovirus	Breudwovirus borborohabitans	BK014134	0.00727273	0.00813008	0.00181818	0.00203252	93.9294	1	550	492
Fiersviridae	Brudgevirus	Brudgevirus terrivivens	BK013453	0.00587084	0.00589391	0	0	91.5789	0	511	509
Fiersviridae	Buhdavirus	Buhdavirus caenihabitans	BK013697	0.00176367	0.00213675	0.00176367	0.00213675	92.6208	1	567	468
Fiersviridae	Cahdavirus	Cahdavirus humicola	BK013936	0	0	0	0	96.5437	0	630	516
Fiersviridae	Cahrpivirus	Cahrpivirus caenivivens	BK014111	0.00343643	0.00357143	0.00171821	0.00178571	91.1201	1	582	560
Fiersviridae	Caloevirus	Caloevirus humivivens	BK013995	0.0851789	0.0894454	0.0391823	0.0411449	87.2885	23	587	559
Fiersviridae	Cauhldivirus	Cauhldivirus limenecus	BK013707	0.0118243	0.0133588	0	0	91.8805	0	592	524
Fiersviridae	Cehakivirus	Cehakivirus limihabitans	BK013580	0.0131579	0.0162602	0.00164474	0.00203252	93.759	1	608	492
Fiersviridae	Chaedoavirus	Chaedoavirus insecticola	BK013357	0.012069	0.0145833	0.00172414	0.00208333	92.8355	1	580	480
Fiersviridae	Chahsmivirus	Chahsmivirus agrivicinum	BK013547	0.0910543	0.0914928	0.0734824	0.0738363	86.3501	46	626	623
Fiersviridae	Chihyovirus	Chihyovirus lutenecus	BK013594	0.104553	0.10473	0.0876897	0.0878378	85.4292	52	593	592
Fiersviridae	Chobevirus	Chobevirus lutivicinum	BK013722	0.0421053	0.0441989	0.0192982	0.0202578	89.271	11	570	543
Fiersviridae	Choctavirus	Choctavirus fulminicola	BK014221	0.0018797	0.00190114	0.0018797	0.00190114	91.9281	1	532	526
Fiersviridae	Cintrevirus	Cintrevirus pelocola	BK013650	0.0581614	0.0599613	0.0318949	0.032882	89.3254	17	533	517
Fiersviridae	Condavirus	Condavirus arvivicinum	BK013778	0.00938086	0.00938086	0	0	91.6546	0	533	533
Fiersviridae	Creshivirus	Creshivirus pelohabitans	BK014067	0.040201	0.0402685	0.0335008	0.033557	88.8189	20	597	596
Fiersviridae	Cunavirus	Cunavirus pretoriense	NC_019920	0.0172414	0.0190678	0	0	92.6663	0	522	472
Fiersviridae	Dahmuvirus	Dahmuvirus insecticola	BK013358	0.0338164	0.0452586	0.020934	0.0280172	92.3828	13	621	464
Fiersviridae	Darnbovirus	Darnbovirus asiadaptatum	BK013618	0.0417423	0.0438931	0.00725953	0.00763359	90.0816	4	551	524
Fiersviridae	Decadevirus	Decadevirus asienecus	BK013625	0.0384615	0.0497925	0.0160256	0.0207469	92.2088	10	624	482
Fiersviridae	Dehcevirus	Dehcevirus asiovicinum	BK013743	0.100671	0.100671	0.0587248	0.0587248	86.3229	35	596	596
Fiersviridae	Denfovirus	Denfovirus borborenecus	BK014155	0.144295	0.145025	0.0755034	0.0758853	84.9166	45	596	593
Fiersviridae	Depandovirus	Depandovirus solicola	BK013921	0.0361842	0.0388007	0.0213816	0.0229277	90.338	13	608	567
Fiersviridae	Dihsdivirus	Dihsdivirus solenecus	BK013849	0.0556522	0.056338	0.0121739	0.0123239	88.6695	7	575	568
Fiersviridae	Dohlivirus	Dohlivirus borborovivens	BK013622	0.042623	0.0473588	0.0163934	0.0182149	89.8336	10	610	549
Fiersviridae	Dosmizivirus	Dosmizivirus solihabitans	BK013802	0.0130597	0.0131332	0	0	90.3886	0	536	533
Fiersviridae	Duhcivirus	Duhcivirus defluviicola	BK013369	0.0114504	0.0128755	0.0019084	0.00214592	92.1942	1	524	466
Fiersviridae	Emesvirus	Emesvirus piscicola	BK013361	0.00759013	0.00776699	0	0	90.4738	0	527	515
Fiersviridae	Empivirus	Empivirus allolyticum	NC_019707	0.0134615	0.0142276	0	0	92.6283	0	520	492
Fiersviridae	Fagihyuvirus	Fagihyuvirus caenivicinum	BK013752	0.0285205	0.0288809	0	0	89.1595	0	561	554
Fiersviridae	Febihevirus	Febihevirus ruminicola	BK013363	0.130307	0.191398	0.079063	0.116129	81.0952	54	683	465
Fiersviridae	Fiyodovirus	Fiyodovirus limihabitans	BK014050	0.0213904	0.0226415	0	0	91.1747	0	561	530
Fiersviridae	Gahlinevirus	Gahlinevirus luticola	BK013640	0.0566372	0.0566372	0.0318584	0.0318584	88.5575	18	565	565
Fiersviridae	Gahlovirus	Gahlovirus lutihabitans	BK013692	0.00548446	0.00554529	0	0	89.992	0	547	541
Fiersviridae	Garovuvirus	Garovuvirus peladaptatum	BK013702	0.0103448	0.0131868	0.00172414	0.0021978	93.1208	1	580	455
Fiersviridae	Gehnevirus	Gehnevirus pelenecus	BK014088	0.0339893	0.0344828	0.0107335	0.0108893	91.112	6	559	551
Fiersviridae	Glincaevirus	Glincaevirus pelovicinum	BK013677	0.0352113	0.0368324	0.00176056	0.00184162	89.4347	1	568	543
Fiersviridae	Glyciruvirus	Glyciruvirus geovicinum	BK013847	0.0295203	0.0295203	0.0239852	0.0239852	88.6884	13	542	542
Fiersviridae	Gmuhndevirus	Gmuhndevirus pelovivens	BK014079	0.0180033	0.0182421	0	0	89.3932	0	611	603
Fiersviridae	Gorodievirus	Gorodievirus telluradaptatum	BK013405	0.0344203	0.0347985	0	0	89.6716	0	552	546
Fiersviridae	Grendvuvirus	Grendvuvirus asiocola	BK014096	0.0507937	0.064	0.0333333	0.042	91.676	21	630	500
Fiersviridae	Gunawavirus	Gunawavirus borboradaptatum	BK013739	0.0387454	0.0387454	0	0	89.9618	0	542	542
Fiersviridae	Hagavirus	Hagavirus psychrophilum	NC_019922	0.0363289	0.037037	0.00956023	0.00974659	89.3719	5	523	513
Fiersviridae	Hahdsevirus	Hahdsevirus borborenecus	BK013616	0.0339893	0.0379242	0.0107335	0.011976	90.5266	6	559	501
Fiersviridae	Halcalevirus	Halcalevirus arvivivens	BK013429	0.110553	0.111864	0.0217755	0.0220339	86.1171	13	597	590
Fiersviridae	Hihdivirus	Hihdivirus caenicola	BK013585	0.00776398	0.0100604	0	0	93.2145	0	644	497
Fiersviridae	Hukohnovirus	Hukohnovirus limicola	BK014205	0.0474517	0.0475352	0.026362	0.0264085	88.7976	15	569	568
Fiersviridae	Icumivirus	Icumivirus limivivens	BK013767	0.102349	0.102867	0.0436242	0.0438449	85.9712	26	596	593
Fiersviridae	Ideskevirus	Ideskevirus lutadaptatum	BK013721	0.0587219	0.0613718	0.0172712	0.0180505	90.2315	10	579	554
Fiersviridae	Imeberivirus	Imeberivirus lutenecus	BK013615	0.00743494	0.00743494	0	0	90.8202	0	538	538
Fiersviridae	Ineyimevirus	Ineyimevirus lutivicinum	BK014215	0.0433276	0.043554	0.0294627	0.0296167	89.2672	17	577	574
Fiersviridae	Iruqauvirus	Iruqauvirus pelocola	BK013669	0.00378788	0.00391389	0	0	93.4952	0	528	511
Fiersviridae	Ishugivirus	Ishugivirus pelohabitans	BK014198	0.120253	0.121406	0.0537975	0.0543131	84.5284	34	632	626
Fiersviridae	Jiesduavirus	Jiesduavirus defluviicola	BK013378	0.0252252	0.0272904	0.0018018	0.00194932	90.3817	1	555	513
Fiersviridae	Johnovirus	Johnovirus asienecus	BK013700	0.045283	0.046875	0	0	90.3956	0	530	512
Fiersviridae	Jupbevirus	Jupbevirus asiocola	BK014095	0.132104	0.13522	0.0491551	0.0503145	83.4464	32	651	636
Fiersviridae	Kahfsdivirus	Kahfsdivirus asiovicinum	BK014046	0.0141593	0.0145719	0.00353982	0.00364299	90.8291	2	565	549
Fiersviridae	Keghovirus	Keghovirus caenadaptatum	BK014195	0.00191205	0.00198413	0.00191205	0.00198413	91.3578	1	523	504
Fiersviridae	Kehmevirus	Kehmevirus caenenecus	BK013619	0.0343699	0.0447761	0.0163666	0.021322	94.5943	10	611	469
Fiersviridae	Kemicevirus	Kemicevirus caenihabitans	BK013598	0.0608108	0.064632	0.00844595	0.00897666	88.7105	5	592	557
Fiersviridae	Kenamavirus	Kenamavirus limadaptatum	BK013617	0.0143113	0.0146789	0	0	91.9073	0	559	545
Fiersviridae	Kihryuvirus	Kihryuvirus limihabitans	BK014061	0.0785824	0.0920578	0.0231125	0.0270758	88.3948	15	649	554
Fiersviridae	Kirnavirus	Kirnavirus lutenecus	BK014116	0.00690846	0.00798403	0	0	93.5274	0	579	501
Fiersviridae	Kiwsmaevirus	Kiwsmaevirus defluviicola	BK013376	0	0	0	0	93.7016	0	582	524
Fiersviridae	Konkivirus	Konkivirus lutihabitans	BK014146	0.115689	0.122483	0.088748	0.0939597	84.1847	56	631	596
Fiersviridae	Kowinovirus	Kowinovirus pelenecus	BK013646	0.00189394	0.002079	0.00189394	0.002079	92.7647	1	528	481
Fiersviridae	Kuhshuvirus	Kuhshuvirus pelovicinum	BK014063	0.0186567	0.0195312	0	0	92.196	0	536	512
Fiersviridae	Lohmavirus	Lohmavirus borborovivens	BK014101	0.0202578	0.0257611	0.00184162	0.00234192	92.777	1	543	427
Fiersviridae	Loslovirus	Loslovirus caenicola	BK014158	0.0208333	0.021611	0	0	90.702	0	528	509
Fiersviridae	Lulohlevirus	Lulohlevirus edaphohabitans	BK013783	0.0113636	0.0116505	0.00189394	0.00194175	91.9864	1	528	515
Fiersviridae	Luthavirus	Luthavirus pedadaptatum	BK013846	0.00513699	0.00626305	0.00171233	0.00208768	92.5791	1	584	479
Fiersviridae	Mahqeavirus	Mahqeavirus limihabitans	BK013753	0.0326679	0.0327869	0.0272232	0.0273224	88.9414	15	551	549
Fiersviridae	Mahraivirus	Mahraivirus limivicinum	BK014105	0.0094518	0.0094697	0	0	91.711	0	529	528
Fiersviridae	Manohtivirus	Manohtivirus pedenecus	BK013784	0.0520833	0.0536673	0.0277778	0.0286225	90.6321	16	576	559
Fiersviridae	Manrohovirus	Manrohovirus lutadaptatum	BK013699	0	0	0	0	90.2211	0	546	544
Fiersviridae	Martavirus	Martavirus lutenecus	BK013637	0.0529501	0.0679612	0.0166415	0.0213592	90.0664	11	661	515
Fiersviridae	Meblowovirus	Meblowovirus defluviicola	BK013374	0.0017331	0.0019685	0	0	94.0622	0	577	508
Fiersviridae	Mehraxmevirus	Mehraxmevirus pedohabitans	BK013957	0.0217729	0.0271318	0.00933126	0.0116279	90.5768	6	643	516
Fiersviridae	Mekintivirus	Mekintivirus lutihabitans	BK014049	0.0158172	0.018595	0.00175747	0.00206612	95.1665	1	569	484
Fiersviridae	Methovirus	Methovirus lutivicinum	BK013676	0.0325497	0.0326679	0.0235081	0.0235935	88.8972	13	553	551
Fiersviridae	Mihkrovirus	Mihkrovirus pedovivens	BK013854	0.016791	0.0176125	0.00186567	0.00195695	91.8518	1	536	511
Fiersviridae	Mintuvirus	Mintuvirus asiadaptatum	BK014177	0.0710572	0.0740072	0.0277296	0.0288809	88.034	16	577	554
Fiersviridae	Monamovirus	Monamovirus asiovicinum	BK014208	0.133117	0.133333	0.0746753	0.0747967	84.8208	46	616	615
Fiersviridae	Mucrahivirus	Mucrahivirus geovicinum	BK013899	0	0	0	0	90.5662	0	545	537
Fiersviridae	Muyegivirus	Muyegivirus borborenecus	BK014066	0.0485612	0.0546559	0.0125899	0.01417	88.9972	7	556	494
Fiersviridae	Nadsecevirus	Nadsecevirus borborocola	BK014070	0.0452756	0.0460922	0.011811	0.012024	89.7247	6	508	499
Fiersviridae	Nahjiuvirus	Nahjiuvirus borborohabitans	BK013655	0.0376344	0.0378378	0.0250896	0.0252252	89.0898	14	558	555
Fiersviridae	Nahrudavirus	Nahrudavirus borborovivens	BK014160	0.0342342	0.0359848	0.0198198	0.0208333	89.6767	11	555	528
Fiersviridae	Nahsuvirus	Nahsuvirus telluricola	BK013812	0	0	0	0	91.9982	0	545	542
Fiersviridae	Niankuvirus	Niankuvirus caenivicinum	BK013665	0.0496689	0.0570342	0.00496689	0.00570342	90.3815	3	604	526
Fiersviridae	Nihucivirus	Nihucivirus limihabitans	BK014190	0.00194553	0.00204082	0.00194553	0.00204082	93.174	1	514	490
Fiersviridae	Niuhvovirus	Niuhvovirus limivicinum	BK014085	0.0687285	0.0699301	0.0189003	0.0192308	87.6836	11	582	572
Fiersviridae	Noehsivirus	Noehsivirus tellurivicinum	BK013863	0.0714286	0.0732538	0.0415282	0.0425894	87.5565	25	602	587
Fiersviridae	Nuihimevirus	Nuihimevirus lutadaptatum	BK013605	0.0167598	0.0169173	0.0018622	0.0018797	91.063	1	537	532
Fiersviridae	Oceshuvirus	Oceshuvirus lutenecus	BK014191	0.0271739	0.0273723	0.00181159	0.00182482	89.0548	1	552	548
Fiersviridae	Olmsdivirus	Olmsdivirus lutivivens	BK013626	0.0529695	0.0573913	0.0176565	0.0191304	88.9248	11	623	575
Fiersviridae	Omohevirus	Omohevirus peladaptatum	BK013614	0.0878735	0.0892857	0.0456942	0.0464286	85.6119	26	569	560
Fiersviridae	Onohmuvirus	Onohmuvirus pelenecus	BK014197	0.0360206	0.0375	0.025729	0.0267857	88.2562	15	583	560
Fiersviridae	Opdykovirus	Opdykovirus pelocola	BK014172	0.0430108	0.048583	0.00179211	0.00202429	90.347	1	558	494
Fiersviridae	Osigowavirus	Osigowavirus insecticola	BK013356	0.0294599	0.0384615	0.0196399	0.025641	92.3364	12	611	468
Fiersviridae	Owenocuvirus	Owenocuvirus pelohabitans	BK014170	0.0234899	0.028169	0.00503356	0.00603622	92.8486	3	596	497
Fiersviridae	Oxychlovirus	Oxychlovirus terrivicinum	BK013569	0.0290598	0.029877	0.00683761	0.00702988	90.2642	4	585	569
Fiersviridae	Palsdevirus	Palsdevirus asienecus	BK013623	0.0113452	0.0152838	0.00162075	0.00218341	95.164	1	617	458
Fiersviridae	Paysduvirus	Paysduvirus asiocola	BK014128	0.0292505	0.0305927	0.0182815	0.0191205	91.083	10	547	523
Fiersviridae	Pehohrivirus	Pehohrivirus asiovicinum	BK013651	0.0657895	0.0807899	0.00292398	0.00359066	89.1189	2	684	557
Fiersviridae	Pehsaduvirus	Pehsaduvirus asiovivens	BK013679	0.0611285	0.0673575	0.0125392	0.0138169	87.7116	8	638	579
Fiersviridae	Pepevirus	Pepevirus spumicola	NC_055056	0.0330882	0.0379747	0.0110294	0.0126582	90.0743	6	544	474
Fiersviridae	Perrunavirus	Perrunavirus olsenii	NC_008294	0.0148148	0.0174292	0.00185185	0.00217865	93.7544	1	540	459
Fiersviridae	Philtcovirus	Philtcovirus borboradaptatum	BK014077	0.0314233	0.0320151	0.00554529	0.00564972	90.7053	3	541	531
Fiersviridae	Phobpsivirus	Phobpsivirus agricola	BK013436	0.0162749	0.0189474	0.00180832	0.00210526	93.2205	1	553	475
Fiersviridae	Phulivirus	Phulivirus agrivicinum	BK013487	0.00722022	0.00724638	0	0	90.5227	0	554	552
Fiersviridae	Piponevirus	Piponevirus borborocola	BK013592	0.157468	0.160862	0.12013	0.12272	82.8402	74	616	603
Fiersviridae	Pipunevirus	Pipunevirus caenadaptatum	BK013759	0.0458554	0.0458554	0.031746	0.031746	88.758	18	567	567
Fiersviridae	Pohlevirus	Pohlevirus arvadaptatum	BK013503	0.0712946	0.0740741	0.0150094	0.0155945	89.3686	8	533	513
Fiersviridae	Pohtamavirus	Pohtamavirus caenihabitans	BK013672	0.0207254	0.0207254	0	0	90.6139	0	579	579
Fiersviridae	Poncivirus	Poncivirus insecticola	BK013355	0.0371094	0.0390947	0.00195312	0.00205761	91.1428	1	512	486
Fiersviridae	Psehatovirus	Psehatovirus edaphovicinum	BK013505	0.0527183	0.0545145	0.014827	0.0153322	90.1942	9	607	587
Fiersviridae	Psimevirus	Psimevirus pedocola	BK013800	0.0171821	0.0191939	0.00171821	0.00191939	90.7184	1	582	521
Fiersviridae	Pudlivirus	Pudlivirus limivicinum	BK014075	0.0226415	0.0250522	0	0	91.5218	0	530	479
Fiersviridae	Qubevirus	Qubevirus faecium	NC_028902	0.0392491	0.0415162	0.0170648	0.0180505	91.0972	10	586	554
Fiersviridae	Radbaivirus	Radbaivirus telluricola	BK013833	0.0816993	0.0823723	0.0228758	0.0230643	87.4055	14	612	607
Fiersviridae	Rehihmevirus	Rehihmevirus terrenecus	BK013497	0.0244755	0.0250447	0	0	90.724	0	572	559
Fiersviridae	Rehudzovirus	Rehudzovirus terrihabitans	BK013415	0.0179211	0.0182149	0	0	89.4291	0	558	549
Fiersviridae	Rusvolovirus	Rusvolovirus asiadaptatum	BK014082	0	0	0	0	91.046	0	607	522
Fiersviridae	Scuadavirus	Scuadavirus asiohabitans	BK014147	0.116838	0.119718	0.0601375	0.0616197	86.5283	35	582	568
Fiersviridae	Sehcovirus	Sehcovirus humivivens	BK013807	0.0145455	0.0145985	0	0	91.4234	0	550	548
Fiersviridae	Sehpovirus	Sehpovirus borboradaptatum	BK013577	0.0830258	0.0830258	0.0221402	0.0221402	87.8012	12	542	542
Fiersviridae	Seybrovirus	Seybrovirus borborohabitans	BK013725	0	0	0	0	94.8584	0	562	508
Fiersviridae	Shebanavirus	Shebanavirus borborovicinum	BK013660	0.106136	0.118959	0.0746269	0.0836431	84.7854	45	603	538
Fiersviridae	Shihovirus	Shihovirus caenadaptatum	BK014202	0.00705467	0.0083682	0.00176367	0.00209205	93.0176	1	567	478
Fiersviridae	Sholavirus	Sholavirus caenihabitans	BK014143	0.0426288	0.0434783	0.0337478	0.0344203	90.387	19	563	552
Fiersviridae	Shomudavirus	Shomudavirus limadaptatum	BK014058	0.102142	0.102142	0.0790774	0.0790774	86.3311	48	607	607
Fiersviridae	Shuravirus	Shuravirus limihabitans	BK014073	0.0277264	0.0277264	0.0147874	0.0147874	90.2673	8	541	541
Fiersviridae	Sincthavirus	Sincthavirus limivicinum	BK013573	0.044702	0.0497238	0.00331126	0.00368324	88.9227	2	604	543
Fiersviridae	Skhembuvirus	Skhembuvirus limivivens	BK013698	0.0210526	0.0248963	0.00175439	0.00207469	90.2488	1	570	482
Fiersviridae	Smudhfivirus	Smudhfivirus lutadaptatum	BK013724	0.0637523	0.0642202	0.0364299	0.0366972	88.1656	20	549	545
Fiersviridae	Soetuvirus	Soetuvirus lutenecus	BK013732	0.0271647	0.0315582	0.00169779	0.00197239	90.2573	1	589	507
Fiersviridae	Sphonivirus	Sphonivirus agrivivens	BK013933	0.0580986	0.0580986	0.0528169	0.0528169	87.5962	30	568	568
Fiersviridae	Stehlmavirus	Stehlmavirus lutihabitans	BK013718	0.0254083	0.0255474	0.0127042	0.0127737	90.6997	7	551	548
Fiersviridae	Swihdzovirus	Swihdzovirus paludicola	BK013382	0.0590476	0.059387	0.0380952	0.0383142	89.7478	20	525	522
Fiersviridae	Tahluvirus	Tahluvirus peladaptatum	BK013729	0.0434057	0.0513834	0.00834725	0.00988142	90.5796	5	599	506
Fiersviridae	Tapikevirus	Tapikevirus pelocola	BK014103	0.0274223	0.027933	0.00731261	0.00744879	90.934	4	547	537
Fiersviridae	Teciucevirus	Teciucevirus pelohabitans	BK013610	0.024735	0.0253165	0.00353357	0.00361664	90.2885	2	566	553
Fiersviridae	Tehdravirus	Tehdravirus arvivicinum	BK013892	0.035524	0.036036	0.0142096	0.0144144	88.7894	8	563	555
Fiersviridae	Tehnexuvirus	Tehnexuvirus edaphadaptatum	BK013390	0.0183824	0.0184502	0.00183824	0.00184502	89.8985	1	544	542
Fiersviridae	Thidevirus	Thidevirus edaphovivens	BK013958	0.0838816	0.0845771	0.0674342	0.0679934	87.6784	41	608	603
Fiersviridae	Thiwvovirus	Thiwvovirus asienecus	BK013649	0.0827815	0.0827815	0.0546358	0.0546358	86.3229	33	604	604
Fiersviridae	Thiyevirus	Thiyevirus asiocola	BK013683	0.0251177	0.0303605	0.0141287	0.0170778	93.1428	9	637	527
Fiersviridae	Thobivirus	Thobivirus asiohabitans	BK014087	0.0538462	0.0717213	0.0276923	0.0368852	90.742	18	650	488
Fiersviridae	Ticahravirus	Ticahravirus asiovicinum	BK013757	0.0387454	0.0387454	0.0276753	0.0276753	88.7978	15	542	542
Fiersviridae	Tohvovirus	Tohvovirus borborohabitans	BK013736	0.00187266	0.00192678	0	0	91.4972	0	534	519
Fiersviridae	Trucevirus	Trucevirus pedenecus	BK013852	0.102389	0.103093	0.0614334	0.0618557	86.0747	36	586	582
Fiersviridae	Ureyisuvirus	Ureyisuvirus caenihabitans	BK014201	0.0614828	0.0703934	0.0162749	0.0186335	88.6247	9	553	483
Fiersviridae	Ushumevirus	Ushumevirus caenivicinum	BK014218	0.00883392	0.00996016	0.00176678	0.00199203	93.3492	1	566	502
Fiersviridae	Vinehtivirus	Vinehtivirus limicola	BK013687	0.00189394	0.00209205	0.00189394	0.00209205	95.1717	1	528	478
Fiersviridae	Vohsuavirus	Vohsuavirus limihabitans	BK013582	0.035316	0.0366795	0.0223048	0.023166	90.3022	12	538	518
Fiersviridae	Wahtavirus	Wahtavirus luticola	BK013645	0.0831919	0.0834753	0.0339559	0.0340716	87.8902	20	589	587
Fiersviridae	Whietlevirus	Whietlevirus defluviicola	BK013367	0.00303951	0.0036036	0.00151976	0.0018018	92.2303	1	658	555
Fiersviridae	Whilavirus	Whilavirus pelohabitans	BK014150	0.0165017	0.017301	0.00165017	0.0017301	90.9806	1	606	578
Fiersviridae	Wohudhevirus	Wohudhevirus asienecus	BK014145	0.0327022	0.0387755	0.0137694	0.0163265	91.9073	8	581	490
Fiersviridae	Wyahnevirus	Wyahnevirus asiohabitans	BK013627	0.0288462	0.0317797	0.00192308	0.00211864	92.9183	1	520	472
Fiersviridae	Yahnavirus	Yahnavirus asiovicinum	BK014204	0.0892256	0.0896785	0.0757576	0.0761421	86.4277	45	594	591
Fiersviridae	Yemegivirus	Yemegivirus asiovivens	BK013762	0.0531915	0.0613497	0.0035461	0.00408998	88.6912	2	564	489
Fiersviridae	Yohcadevirus	Yohcadevirus borborocola	BK013750	0.0498221	0.0499109	0	0	88.8322	0	562	561
Fiersviridae	Yuhrihovirus	Yuhrihovirus borborovicinum	BK013738	0.0151803	0.0159046	0	0	93.8356	0	527	503
Filoviridae	Cuevavirus	Cuevavirus lloviuense	NC_016144	0.0933126	0.0956938	0.00855365	0.00877193	84.0561	11	1286	1254
Filoviridae	Dianlovirus	Dianlovirus menglaense	NC_055510	0.0951276	0.0975416	0.0224285	0.0229976	84.9586	29	1293	1261
Filoviridae	Oblavirus	Oblavirus percae	MN510773	0.0945626	0.0983607	0.00157604	0.00163934	85.6715	2	1269	1220
Filoviridae	Orthoebolavirus	Orthoebolavirus taiense	NC_014372	0.0822343	0.0846645	0.00853375	0.00878594	86.5318	11	1289	1252
Filoviridae	Orthomarburgvirus	Orthomarburgvirus marburgense	NC_001608	0.132353	0.133489	0.0417957	0.0421546	82.5295	54	1292	1281
Filoviridae	Striavirus	Striavirus antennarii	NC_055175	0.116822	0.120385	0.0257009	0.0264848	84.1709	33	1284	1246
Filoviridae	Tapjovirus	Tapjovirus bothropis	BR001752	0.135011	0.138715	0.0259344	0.0266458	83.7918	34	1311	1276
Filoviridae	Thamnovirus	Thamnovirus thamnaconi	NC_055176	0.0785091	0.0808163	0.00237906	0.00244898	85.1736	3	1261	1225
Fimoviridae	Emaravirus	Emaravirus kiwii	NC_055647	0.0836177	0.0851434	0.0179181	0.018245	85.9935	21	1172	1151
Flaviviridae	Hepacivirus	Hepacivirus rhabdomysis	NC_038428	0.00170648	0.00182815	0	0	93.8452	0	586	547
Flaviviridae	Orthoflavivirus	Orthoflavivirus nilense	NC_001563	0.00773481	0.00783875	0.00110497	0.00111982	94.4768	1	905	893
Flaviviridae	Pegivirus	Pegivirus neotomae	NC_021154	0.00176367	0.00187617	0.00176367	0.00187617	93.0627	1	567	533
Flaviviridae	Pestivirus	Pestivirus ovis	NC_003679	0.0153203	0.0166163	0.00278552	0.00302115	94.0711	2	718	662
Fusariviridae	Alphafusarivirus	Alphafusarivirus zymoseptoriae	MK279506	0.0917722	0.0946166	0.0553797	0.0570962	84.1022	35	632	613
Fusariviridae	Betafusarivirus	Betafusarivirus hispaniae	MN617762	0.100156	0.103896	0.0625978	0.0649351	84.0952	40	639	616
Fusariviridae	Gammafusarivirus	Gammafusarivirus lentinualea	MN744720	0.110169	0.115658	0.0254237	0.0266904	81.5235	15	590	562
Gammaflexiviridae	Gammaflexivirus	Gammaflexivirus PaGFV-1	MF375884	0.00696864	0.00977995	0.00174216	0.00244499	86.5216	1	574	409
Gammaflexiviridae	Mycoflexivirus	Botrytis virus F	NC_002604	0.0211946	0.0251716	0.00192678	0.00228833	89.2962	1	519	437
Gammaflexiviridae	Xylavirus	Xylavirus EntGFV-2	MK605686	0.0252951	0.037037	0.00168634	0.00246914	85.3495	1	593	405
Gresnaviridae	Cyclophivirus	Ptyasnivirus 1	NC_046959	0.0134454	0.0181818	0.00168067	0.00227273	94.1735	1	595	440
Hadakaviridae	Hadakavirus	Hadakavirus nanga	LC519840	0.0691824	0.0709677	0.0345912	0.0354839	87.0512	22	636	620
Hantaviridae	Actinovirus	Actinovirus triacanthodis	NC_055173	0.0770609	0.0826923	0.00806452	0.00865385	84.6351	9	1116	1040
Hantaviridae	Agnathovirus	Agnathovirus eptatreti	NC_055174	0.135558	0.177596	0.0281543	0.0368852	83.6842	27	959	732
Hantaviridae	Loanvirus	Loanvirus brunaense	NC_055376	0.0765125	0.0778281	0.0151246	0.0153846	85.3519	17	1124	1105
Hantaviridae	Mobatvirus	Mobatvirus quezonense	NC_034401	0.0747996	0.0747996	0.016919	0.016919	83.7719	19	1123	1123
Hantaviridae	Orthohantavirus	Orthohantavirus fugongense	NC_034467	0.0760943	0.0762998	0.0181818	0.0182309	84.5323	27	1485	1481
Hantaviridae	Reptillovirus	Reptillovirus hemidactyli	NC_055170	0.106254	0.106613	0.0248823	0.0249663	82.9579	37	1487	1482
Hantaviridae	Thottimvirus	Thottimvirus imjinense	NC_034564	0.0693333	0.0693333	0.0168889	0.0168889	84.7011	19	1125	1125
Hepeviridae	Avihepevirus	Avihepevirus egretti	KX589065	0.0500835	0.0504202	0.00500835	0.00504202	87.9706	3	599	595
Hepeviridae	Chirohepevirus	Chirohepevirus desmodi	MW249011	0.0453752	0.0453752	0.0226876	0.0226876	86.8647	13	573	573
Hepeviridae	Paslahepevirus	Paslahepevirus balayani	M73218	0.0550775	0.0557491	0.0172117	0.0174216	87.6464	10	581	574
Hepeviridae	Piscihepevirus	Piscihepevirus heenan	NC_015521	0.0289256	0.0302376	0	0	89.1964	0	484	463
Hepeviridae	Rocahepevirus	Rocahepevirus ratti	NC_038504	0.0485269	0.0487805	0.0121317	0.0121951	88.3206	7	577	574
Hypoviridae	Alphahypovirus	Alphahypovirus alternariae	MK189193	0.0188172	0.0188172	0	0	84.5707	0	744	744
Hypoviridae	Betahypovirus	Betahypovirus cryphonectriae	NC_000960	0.00894454	0.00932836	0.00178891	0.00186567	91.4828	1	559	536
Hypoviridae	Deltahypovirus	Deltahypovirus sipunculidi	NC_032616	0.0116473	0.0121317	0.00166389	0.0017331	88.5337	1	601	577
Hypoviridae	Gammahypovirus	Gammahypovirus sinensis	MH766498	0.0210325	0.0210325	0	0	88.4626	0	523	523
Hypoviridae	Zetahypovirus	Zetahypovirus sclerotiniae	MH766501	0.0891266	0.0956023	0.0124777	0.0133843	84.7749	7	561	523
Iflaviridae	Iflavirus	Iflavirus vadestruente	NC_040601	0.0214008	0.0225873	0.00194553	0.00205339	91.6514	1	514	487
Kitaviridae	Blunervirus	Blunervirus vaccinii	NC_016085	0.0320755	0.0350515	0	0	85.4108	0	530	485
Kitaviridae	Cilevirus	Cilevirus australis	OK626451	0.0375235	0.041841	0.00187617	0.00209205	83.4732	1	533	478
Kitaviridae	Higrevirus	Higrevirus waimanalo	NC_016141	0.00187266	0.00206186	0.00187266	0.00206186	89.9776	1	534	485
Leishbuviridae	Shilevirus	Shilevirus leptomonadis	NC_055204	0.0603774	0.0631164	0.0103774	0.0108481	85.788	11	1060	1014
Lispiviridae	Acridvirus	Acridvirus hangzhouense	MZ209654	0.0955882	0.0986509	0.0147059	0.0151771	84.9063	18	1224	1186
Lispiviridae	Aleyavirus	Aleyavirus fuyangense	MW256666	0.0840744	0.0856672	0.00485044	0.00494234	85.2255	6	1237	1214
Lispiviridae	Aleybvirus	Aleybvirus fuyangense	MW256667	0.0932476	0.0953947	0.0120579	0.0123355	84.0377	15	1244	1216
Lispiviridae	Anicalvirus	Anicalvirus hangzhouense	MW864603	0.0983193	0.0986509	0.0226891	0.0227656	85.1278	27	1190	1186
Lispiviridae	Anidravirus	Anidravirus hangzhouense	MW864602	0.0934579	0.0938567	0.0212404	0.0213311	84.9599	25	1177	1172
Lispiviridae	Aranavirus	Aranavirus guiyangense	MZ209771	0.091853	0.09342	0.0239617	0.0243704	84.4193	30	1252	1231
Lispiviridae	Aranbvirus	Aranbvirus guiyangense	MZ209782	0.0855746	0.0869205	0.00977995	0.00993377	84.3495	12	1227	1208
Lispiviridae	Arlivirus	Arlivirus arachnae	NC_031259	0.144385	0.145833	0.012987	0.0131173	81.8226	17	1309	1296
Lispiviridae	Avesvirus	Avesvirus sinense	MW826497	0.123496	0.125612	0.0360866	0.0367047	83.17	45	1247	1226
Lispiviridae	Copasivirus	Copasivirus ivindoense	MT153546	0.0633117	0.0647303	0.00324675	0.0033195	86.311	4	1232	1205
Lispiviridae	Cybitervirus	Cybitervirus niederense	MT153516	0.0609463	0.061439	0.000801925	0.000808407	85.3755	1	1247	1237
Lispiviridae	Damravirus	Damravirus fushunense	MZ210022	0.172858	0.17525	0.100076	0.10146	79.4145	132	1319	1301
Lispiviridae	Ganiavirus	Ganiavirus tachengense	NC_031270	0.0861931	0.0877335	0.000798085	0.000812348	86.0748	1	1253	1231
Lispiviridae	Hemipvirus	Hemipvirus scuti	MZ209652	0.182707	0.182707	0.0225564	0.0225564	80.4489	30	1330	1330
Lispiviridae	Leocovirus	Leocovirus coleopteris	NC_032929	0.0463193	0.0465116	0	0	86.498	0	1209	1204
Lispiviridae	Nematovirus	Nematovirus wuchangense	NC_033436	0.0841503	0.0853355	0.00653595	0.006628	84.7537	8	1224	1207
Lispiviridae	Phelinovirus	Phelinovirus aphidis	MW288203	0.0604534	0.0607595	0.0218304	0.0219409	86.4787	26	1191	1185
Lispiviridae	Rivapovirus	Rivapovirus aleyrodidae	MT153547	0.089372	0.0906863	0.0169082	0.0171569	84.7736	21	1242	1224
Lispiviridae	Sanstrivirus	Sanstrivirus gerridis	NC_031088	0.112097	0.113284	0.0233871	0.0236349	82.9743	29	1240	1227
Lispiviridae	Stylovirus	Stylovirus niederense	MT153499	0.0752325	0.0754877	0.00929839	0.00932994	85.5322	11	1183	1179
Lispiviridae	Supelovirus	Supelovirus thailandense	MT153457	0.0844156	0.0862355	0.00405844	0.00414594	85.9236	5	1232	1206
Lispiviridae	Synelinevirus	Synelinevirus bonnense	MW288166	0.0551315	0.0552721	0.0169635	0.0170068	86.8309	20	1179	1176
Lispiviridae	Usmuvirus	Usmuvirus newyorkense	MK618655	0.0948136	0.0970954	0.0105348	0.0107884	85.4487	13	1234	1205
Lispiviridae	Xenophyvirus	Xenophyvirus mathesonense	MW288170	0.100708	0.104235	0.0212431	0.021987	84.6881	27	1271	1228
410	Mahrahovirus	Mahrahovirus simiicola	KT462700	0.12439	0.12439	0.0756098	0.0756098	83.0993	31	410
Marnaviridae	Bacillarnavirus	Chaetoceros tenuissimus RNA virus 01	NC_038321	0.0020284	0.00206186	0	0	92.5138	0	493	485
Marnaviridae	Kusarnavirus	Astarnavirus	NC_024489	0.00206612	0.00206612	0	0	92.7377	0	484	484
Marnaviridae	Labyrnavirus	Aurantiochytrium single-stranded RNA virus 01	NC_007522	0.0107335	0.010772	0.00178891	0.00179533	93.1764	1	559	557
Marnaviridae	Locarnavirus	Sanfarnavirus 1	NC_043515	0.005386	0.00549451	0.00179533	0.0018315	89.912	1	557	546
Marnaviridae	Marnavirus	Heterosigma akashiwo RNA virus	NC_005281	0.0142096	0.0192308	0.0017762	0.00240385	92.2432	1	563	416
Marnaviridae	Salisharnavirus	Britarnavirus 1	NC_043541	0.00419287	0.00419287	0	0	92.5123	0	477	477
Marnaviridae	Sogarnavirus	Britarnavirus 3	NC_043543	0.0020284	0.00208768	0.0020284	0.00208768	92.0616	1	493	479
Matonaviridae	Rubivirus	Rubivirus strelense	MN552442	0.287356	0.313152	0.151341	0.164927	75.5467	79	522	479
Mayoviridae	Idaeovirus	Idaeovirus ligustri	NC_031341	0.019469	0.0229167	0.00176991	0.00208333	89.3876	1	565	480
Mayoviridae	Pteridovirus	Pteridovirus filicis	NC_013133	0.017301	0.021097	0.0017301	0.0021097	91.5939	1	578	474
Medioniviridae	Bolenivirus	Botrylloides leachii nidovirus	NC_055538	0.0287879	0.0330435	0.0181818	0.0208696	91.0867	12	660	575
Medioniviridae	Turrinivirus	Turrinivirus 1	NC_032496	0.03125	0.03125	0.0147059	0.0147059	88.5592	8	544	544
Megabirnaviridae	Megabirnavirus	Rosellinia necatrix megabirnavirus 1	NC_013462	0.0263543	0.0263543	0	0	88.6466	0	683	683
515	Meihzavirus	Meihzavirus luticola	BK013754	0.00567108	0.00582524	0.00189036	0.00194175	91.3064	1	529
Mesoniviridae	Alphamesonivirus	Alphamesonivirus 3	NC_038297	0.0629575	0.0635155	0.0161054	0.0162482	87.9814	11	683	677
Mesoniviridae	Nasenivirus	Insemevirus tami	MN714662	0.0939227	0.107765	0.0234807	0.0269414	86.0605	17	724	631
Mesoniviridae	Tocinivirus	Tocinivirus aphisi	MN961271	0.0807799	0.0829757	0.051532	0.0529328	86.9283	37	718	699
Mesoniviridae	Tofonivirus	Tofonivirus foami	MN714663	0.0744382	0.0770349	0.0210674	0.0218023	88.2415	15	712	688
Mitoviridae	Duamitovirus	Duamitovirus gima4	NC_040560	0.116535	0.164444	0.0393701	0.0555556	83.6576	25	635	450
Mitoviridae	Kvaramitovirus	Kvaramitovirus opno7	KF031943	0.0909091	0.123752	0.0527859	0.0718563	84.8409	36	682	501
Mitoviridae	Triamitovirus	Triamitovirus rhor1	NC_029991	0.0872011	0.0945122	0.00421941	0.00457317	88.1223	3	711	656
Mitoviridae	Unuamitovirus	Unuamitovirus enmu7	MK682519	0.11544	0.11544	0.044733	0.044733	84.158	31	693	693
Mononiviridae	Alphamononivirus	Planidovirus 1	NC_040361	0.00154083	0.0357143	0.00154083	0.0357143	603.062	1	649	28
Mymonaviridae	Auricularimonavirus	Auricularimonavirus auriculariae	MT259204	0.0710157	0.0805243	0.00660611	0.00749064	86.6445	8	1211	1068
Mymonaviridae	Botrytimonavirus	Botrytimonavirus botrytidis	MT157413	0.0517962	0.0557554	0.000835422	0.000899281	87.7116	1	1197	1112
Mymonaviridae	Hubramonavirus	Hubramonavirus fusarii	OM049502	0.059322	0.0605013	0	0	86.8826	0	1180	1157
Mymonaviridae	Lentimonavirus	Lentimonavirus lentinulae	LC466007	0.112179	0.114099	0.00400641	0.00407498	84.4124	5	1248	1227
Mymonaviridae	Penicillimonavirus	Penicillimonavirus deltaplasmoparae	MN557000	0.0551053	0.0556465	0	0	87.3213	0	1234	1222
Mymonaviridae	Phyllomonavirus	Phyllomonavirus phyllospherae	KT598229	0.0851761	0.0886616	0	0	85.3086	0	1221	1173
Mymonaviridae	Plasmopamonavirus	Plasmopamonavirus erysiphe	MN617053	0.0764849	0.079661	0.00569569	0.0059322	86.3567	7	1229	1180
Mymonaviridae	Rhizomonavirus	Rhizomonavirus mali	MN386971	0.109881	0.118132	0.0153322	0.0164835	85.367	18	1174	1092
Mymonaviridae	Sclerotimonavirus	Sclerotimonavirus botrytidis	MH648611	0.0619902	0.0650128	0.000815661	0.000855432	88.1362	1	1226	1169
Mypoviridae	Hubavirus	Hubavirus myriapedis	NC_033761	0.325926	0.409683	0.248889	0.312849	67.9446	168	675	537
Myriaviridae	Myriavirus	Myriavirus myriapedis	NC_032245	0.0900433	0.0914688	0.0199134	0.0202287	83.1856	23	1155	1137
Nairoviridae	Norwavirus	Norwavirus grotenhoutense	KY700684	0.30592	0.39733	0.116625	0.151473	71.0869	329	2821	2172
Nairoviridae	Ocetevirus	Ocetevirus paratemnopterygis	MT153554	0.202517	0.231675	0.0572082	0.065445	77.7995	50	874	764
Nairoviridae	Orthonairovirus	Orthonairovirus randallense	MK896468	0.217137	0.237487	0.0681597	0.0745474	79.6625	70	1027	939
Nairoviridae	Sabavirus	Sabavirus americanum	KJ746877	0.2508	0.252688	0.0960512	0.0967742	75.5665	90	937	930
Nairoviridae	Shaspivirus	Shaspivirus aranei	NC_031220	0.176471	0.25254	0.0507099	0.0725689	80.7364	50	986	689
Nairoviridae	Striwavirus	Striwavirus sanxiaense	NC_031141	0.349562	0.450158	0.164974	0.212449	68.2259	471	2855	2217
Nairoviridae	Xinspivirus	Xinspivirus xinzhouense	KM817702	0.161725	0.185759	0.0269542	0.0309598	79.8962	20	742	646
Nanghoshaviridae	Chimshavirus	Nangarvirus 1	NC_046960	0.032197	0.0508982	0.00189394	0.00299401	97.0527	1	528	334
Nanhypoviridae	Sajorinivirus	Halfbeak nidovirus 1	NC_046957	0.0978723	0.108833	0.022695	0.0252366	86.1127	16	705	634
Narnaviridae	Narnavirus	Saccharomyces 20S RNA narnavirus	NC_004051	0.0630915	0.0642055	0.00630915	0.00642055	87.354	4	634	623
Natareviridae	Charybdivirus	Charybdivirus charybdis	NC_031248	0.219595	0.235507	0.0447635	0.0480072	78.0108	53	1184	1104
566	Nicedsevirus	Nicedsevirus caenivivens	BK013744	0.0318258	0.0335689	0.00502513	0.00530035	92.0984	3	597
Nodaviridae	Alphanodavirus	Boolarra virus	NC_004142	0.0327635	0.0399306	0.0014245	0.00173611	90.1435	1	702	576
Nodaviridae	Betanodavirus	Barfin flounder nervous necrosis virus	EU826137	0.0408163	0.0460993	0.00941915	0.0106383	89.2749	6	637	564
Noraviridae	Orthonoravirus	Orthonoravirus melanogastri	NC_007919	0.00414079	0.00416667	0	0	92.3843	0	483	480
Nyamiviridae	Berhavirus	Berhavirus beihaiense	NC_032543	0.0632911	0.0652742	0.00675105	0.00696258	86.2163	8	1185	1149
Nyamiviridae	Crustavirus	Crustavirus wenzhouense	NC_031275	0.0426458	0.0431338	0	0	87.6603	0	1149	1136
Nyamiviridae	Formivirus	Formivirus solenopsi	MT860232	0.0561139	0.0573139	0.00586265	0.00598802	86.9757	7	1194	1169
Nyamiviridae	Nyavirus	Nyavirus argatis	LC585887	0.0704698	0.0726644	0.011745	0.0121107	87.5081	14	1192	1156
Nyamiviridae	Orinovirus	Orinovirus sanyae	MZ209903	0.0898973	0.0901288	0.0128425	0.0128755	85.5968	15	1168	1165
Nyamiviridae	Socyvirus	Socyvirus heteroderae	NC_024702	0.093543	0.0956007	0.0206954	0.0211506	83.5058	25	1208	1182
Nyamiviridae	Tapwovirus	Tapwovirus cesti	NC_033450	0.129992	0.135638	0.00679694	0.0070922	81.1154	8	1177	1128
Olifoviridae	Kukrinivirus	Oligodon snake nidovirus 1	NC_046958	0.033557	0.0422833	0.00167785	0.00211416	88.4511	1	596	473
Orthomyxoviridae	Alphainfluenzavirus	Alphainfluenzavirus influenzae	NC_002021	0.0475561	0.0475561	0.00528402	0.00528402	86.1068	4	757	757
Orthomyxoviridae	Betainfluenzavirus	Betainfluenzavirus influenzae	NC_002204	0.0226064	0.0226064	0.00531915	0.00531915	91.5977	4	752	752
Orthomyxoviridae	Deltainfluenzavirus	Deltainfluenzavirus influenzae	NC_006308	0.030504	0.030504	0.0185676	0.0185676	88.4516	14	754	754
Orthomyxoviridae	Gammainfluenzavirus	Gammainfluenzavirus influenzae	NC_036615	0.0292165	0.0292165	0.0172643	0.0172643	87.7622	13	753	753
Orthomyxoviridae	Isavirus	Isavirus salaris	NC_006503	0.0127119	0.015625	0.00141243	0.00173611	91.9728	1	708	576
Orthomyxoviridae	Mykissvirus	Mykissvirus tructae	KX882062	0.0741797	0.0808709	0.0256776	0.0279938	86.4433	18	701	643
Orthomyxoviridae	Quaranjavirus	Quaranjavirus johnstonense	FJ861697	0.042471	0.044837	0.001287	0.0013587	88.1525	1	777	736
Orthomyxoviridae	Sardinovirus	Sardinovirus pilchardi	MN241408	0.00607287	0.00612245	0	0	88.1925	0	494	490
Orthomyxoviridae	Thogotovirus	Thogotovirus dhoriense	NC_034263	0.103352	0.104225	0.0181564	0.0183099	84.7786	13	716	710
Paramyxoviridae	Aquaparamyxovirus	Aquaparamyxovirus salmonis	NC_025360	0.117335	0.118683	0.0333081	0.0336907	83.0105	44	1321	1306
Paramyxoviridae	Cynoglossusvirus	Cynoglossusvirus cynoglossi	MG600059	0.126959	0.128981	0.0125392	0.0127389	82.9159	16	1276	1256
Paramyxoviridae	Ferlavirus	Ferlavirus reptilis	NC_005084	0.115765	0.116031	0.0411272	0.0412214	82.501	54	1313	1310
Paramyxoviridae	Henipavirus	Henipavirus ghanaense	NC_025256	0.141926	0.142961	0.0847212	0.0853392	81.4583	117	1381	1371
Paramyxoviridae	Hoplichthysvirus	Hoplichthysvirus hoplichthysis	MG600062	0.0967742	0.0977742	0.00708104	0.00715421	82.7167	9	1271	1258
Paramyxoviridae	Jeilongvirus	Jeilongvirus comorosense	MG203877	0.105463	0.105945	0.0371775	0.0373476	83.5979	49	1318	1312
Paramyxoviridae	Metaavulavirus	Metaavulavirus yucaipaense	NC_039230	0.107047	0.107287	0.0388046	0.0388914	83.4283	87	2242	2237
Paramyxoviridae	Morbillivirus	Morbillivirus ceti	NC_005283	0.107739	0.108397	0.0424886	0.0427481	82.8887	56	1318	1310
Paramyxoviridae	Narmovirus	Narmovirus narivaense	NC_017937	0.103631	0.104024	0.0408472	0.0410023	83.2407	54	1322	1317
Paramyxoviridae	Orthoavulavirus	Orthoavulavirus newyorkense	NC_025390	0.0791925	0.0796875	0.0170807	0.0171875	84.8291	22	1288	1280
Paramyxoviridae	Orthorubulavirus	Orthorubulavirus laryngotracheitidis	NC_003443	0.0880121	0.0883473	0.0333839	0.033511	82.875	44	1318	1313
Paramyxoviridae	Paraavulavirus	Paraavulavirus hongkongense	EU877976	0.0846805	0.0848111	0.0146266	0.0146492	84.0232	19	1299	1297
Paramyxoviridae	Pararubulavirus	Pararubulavirus teviotense	NC_039198	0.0917293	0.0919367	0.0413534	0.0414469	84.2741	55	1330	1327
Paramyxoviridae	Respirovirus	Respirovirus pneumoniae	EU326526	0.11169	0.114855	0.0357409	0.0367534	83.2705	48	1343	1306
Paramyxoviridae	Salemvirus	Salemvirus salemense	NC_025386	0.118304	0.118923	0.0558036	0.0560957	82.4178	75	1344	1337
Paramyxoviridae	Scoliodonvirus	Scoliodonvirus scoliodontis	MG600057	0.127808	0.132424	0.0340821	0.035313	83.8664	44	1291	1246
Paramyxoviridae	Synodonvirus	Synodonvirus synodi	MG600058	0.125191	0.127033	0.0259542	0.0263362	83.0377	34	1310	1291
Partitiviridae	Alphapartitivirus	White clover cryptic virus 1	NC_006275	0.0157068	0.0157068	0	0	90.5091	0	573	573
Partitiviridae	Betapartitivirus	Crimson clover cryptic virus 2	NC_038837	0.062069	0.0628272	0.0327586	0.0331588	89.4265	19	580	573
Partitiviridae	Cryspovirus	Cryptosporidium parvum virus 1	NC_038843	0.042065	0.0497738	0.00191205	0.00226244	91.9131	1	523	442
Partitiviridae	Deltapartitivirus	Beet cryptic virus 2	NC_038846	0.00210526	0.00211864	0.00210526	0.00211864	92.2254	1	475	472
Partitiviridae	Gammapartitivirus	Discula destructiva virus 2	NC_003710	0.00185529	0.00212314	0.00185529	0.00212314	94.5587	1	539	471
Peribunyaviridae	Herbevirus	Herbevirus taiense	NC_034459	0.239748	0.239937	0.134858	0.134964	77.5466	171	1268	1267
Peribunyaviridae	Khurdivirus	Khurdivirus volgaense	KF981633	0.125893	0.125893	0.05	0.05	82.9133	56	1120	1120
Peribunyaviridae	Lakivirus	Lakivirus lakamhaense	MN092355	0.24649	0.253205	0.129485	0.133013	77.1869	166	1282	1248
Peribunyaviridae	Lambavirus	Lambavirus wisconsinense	MN119734	0.121127	0.125121	0.0338028	0.0349176	83.6125	36	1065	1031
Peribunyaviridae	Orthobunyavirus	Orthobunyavirus oyoense	HM639780	0.0933099	0.0996241	0.0228873	0.0244361	85.8443	26	1136	1064
Peribunyaviridae	Pacuvirus	Pacuvirus evaense	NC_043605	0.0870337	0.0893345	0.0230906	0.023701	86.1365	26	1126	1097
Peribunyaviridae	Shangavirus	Shangavirus shuangaoense	NC_031221	0.318491	0.324615	0.164528	0.167692	72.385	218	1325	1300
Permutotetraviridae	Alphapermutotetravirus	Thosea asigna virus	NC_043232	0.000795545	0.00151057	0.000795545	0.00151057	95.7768	1	1257	662
Phasmaviridae	Cicadellivirus	Cicadellivirus scaphoidei	MN982386	0.0696203	0.0877193	0.0101266	0.0127592	84.1764	8	790	627
Phasmaviridae	Feravirus	Feravirus guaguaense	MN661015	0.12894	0.130561	0.061127	0.0618956	83.194	64	1047	1034
Phasmaviridae	Hymovirus	Hymovirus chrysurae	MW274746	0.0192698	0.0221187	0	0	87.6723	0	986	859
Phasmaviridae	Jonvirus	Jonvirus eboris	NC_038706	0.2	0.210216	0.0682243	0.0717092	79.4008	73	1070	1018
Phasmaviridae	Orthophasmavirus	Orthophasmavirus gandaense	NC_043642	0.0685204	0.0686567	0.00297915	0.00298507	85.8523	3	1007	1005
Phasmaviridae	Sawastrivirus	Sawastrivirus sanxiaense	NC_055192	0.203829	0.209733	0.118243	0.121669	78.8417	105	888	863
Phasmaviridae	Wuhivirus	Wuhivirus insecti	NC_030752	0.184888	0.214496	0.0346138	0.0401567	79.2593	82	2369	2042
Phenuiviridae	Bandavirus	Bandavirus amblyommae	NC_021242	0.080847	0.0825147	0	0	86.5048	0	1039	1018
Phenuiviridae	Beidivirus	Beidivirus muscae	NC_032158	0.103036	0.103226	0.0220791	0.0221198	84.6913	24	1087	1085
Phenuiviridae	Citricivirus	Citricivirus chongqinense	MN163034	0.100917	0.101289	0.0183486	0.0184162	84.1167	20	1090	1086
Phenuiviridae	Coguvirus	Coguvirus chinense	MW291944	0.0748106	0.0752381	0.0132576	0.0133333	85.2748	14	1056	1050
Phenuiviridae	Entovirus	Entovirus entoleucae	NC_055435	0.0537037	0.0649496	0.00740741	0.00895857	85.5858	8	1080	893
Phenuiviridae	Goukovirus	Goukovirus yichangense	NC_031320	0.0817264	0.0824838	0.0156107	0.0157553	85.2925	17	1089	1079
Phenuiviridae	Horwuvirus	Horwuvirus wuhanense	NC_031313	0.155172	0.168224	0.0560345	0.0607477	81.5704	65	1160	1070
Phenuiviridae	Hudivirus	Hudivirus muscae	NC_032280	0.117754	0.125362	0.0416667	0.0443587	84.1366	46	1104	1037
Phenuiviridae	Hudovirus	Hudovirus lepidopteris	NC_032282	0.134652	0.142715	0.0386064	0.0409182	82.7437	41	1062	1002
Phenuiviridae	Ixovirus	Ixovirus norvegiae	NC_055434	0.105551	0.105551	0.0254777	0.0254777	83.7844	28	1099	1099
Phenuiviridae	Laulavirus	Laulavirus gammaviticulum	MT353902	0.0903901	0.0925024	0.0352046	0.0360273	85.2485	37	1051	1027
Phenuiviridae	Lentinuvirus	Lentinuvirus lentinulae	NC_055450	0.0987884	0.100189	0.027027	0.0274102	84.7372	29	1073	1058
Phenuiviridae	Mechlorovirus	Mechlorovirus cucumeris	NC_040450	0.114286	0.121927	0.0138249	0.0147493	83.1562	15	1085	1017
Phenuiviridae	Mobuvirus	Mobuvirus narangueense	MN661012	0.0953237	0.0953237	0.022482	0.022482	83.8658	25	1112	1112
Phenuiviridae	Phasivirus	Phasivirus hubeiense	NC_032276	0.084854	0.0854779	0.0164234	0.0165441	84.274	18	1096	1088
Phenuiviridae	Phlebovirus	Phlebovirus torosense	NC_029903	0.0722121	0.0724106	0.0164534	0.0164986	87.0822	18	1094	1091
Phenuiviridae	Pidchovirus	Pidchovirus pidgei	NC_043482	0.115146	0.115146	0.0177148	0.0177148	83.7143	20	1129	1129
Phenuiviridae	Rubodvirus	Rubodvirus argentinaense	MK728654	0.118434	0.12253	0.0191022	0.0197628	84.2398	20	1047	1012
Phenuiviridae	Tanzavirus	Tanzavirus daressalaamense	MN062090	0.143785	0.143785	0.0361781	0.0361781	82.5067	39	1078	1078
Phenuiviridae	Tenuivirus	Tenuivirus oryzabrevis	NC_002323	0.131625	0.140566	0.0432862	0.0462264	81.0102	49	1132	1060
Phenuiviridae	Uukuvirus	Uukuvirus kaisodiense	NC_040494	0.0769231	0.0769231	0.0119048	0.0119048	86.0532	13	1092	1092
Phenuiviridae	Wenrivirus	Wenrivirus penaei	NC_031287	0.0576395	0.0592662	0	0	87.7203	0	1093	1063
Picobirnaviridae	Orthopicobirnavirus	Orthopicobirnavirus beihaiense	NC_032502	0	0	0	0	93.8247	0	492	460
Picornaviridae	Aalivirus	Aalivirus A	NC_023985	0.026	0.026	0.01	0.01	90.3711	5	500	500
Picornaviridae	Ailurivirus	Ailurivirus A	NC_055161	0.00215983	0.00215983	0	0	92.6155	0	463	463
Picornaviridae	Ampivirus	Ampivirus A	NC_027214	0.00196464	0.00203666	0.00196464	0.00203666	92.9053	1	509	491
Picornaviridae	Anativirus	Anativirus A	NC_006553	0.00431965	0.00431965	0	0	92.6011	0	463	463
Picornaviridae	Aphthovirus	Bovine rhinitis A virus	NC_038303	0	0	0	0	93.0259	0	469	469
Picornaviridae	Aquamavirus	Aquamavirus A	NC_009891	0.00209205	0.00221239	0.00209205	0.00221239	93.2344	1	478	452
Picornaviridae	Avihepatovirus	Avihepatovirus A	NC_008250	0.00220751	0.00220751	0	0	92.384	0	453	453
Picornaviridae	Avisivirus	Avisivirus C	NC_024767	0.0021692	0.00217391	0	0	92.9127	0	461	460
Picornaviridae	Boosepivirus	Boosepivirus C	LR216006	0.0130719	0.0130719	0	0	92.1708	0	459	459
Picornaviridae	Bopivirus	Bopivirus A	NC_026249	0.0255906	0.0277778	0	0	90.2223	0	508	468
Picornaviridae	Caecilivirus	Caecilivirus A	MG600103	0.0110063	0.0114566	0.00157233	0.00163666	90.7233	1	636	611
Picornaviridae	Cardiovirus	Cardiovirus A	NC_001479	0.00217391	0.00217391	0	0	93.2263	0	460	460
Picornaviridae	Cosavirus	Cosavirus B	NC_012801	0	0	0	0	93.2901	0	462	462
Picornaviridae	Crahelivirus	Crahelivirus A	KY312540	0.0216049	0.021978	0.00771605	0.00784929	90.7274	5	648	637
Picornaviridae	Crohivirus	Crohivirus A	NC_025474	0	0	0	0	93.3538	0	471	471
Picornaviridae	Danipivirus	Danipivirus A	MH368041	0.0187266	0.019084	0.0093633	0.00954198	91.393	5	534	524
Picornaviridae	Dicipivirus	Cadicivirus A	NC_021178	0.00207039	0.00210084	0.00207039	0.00210084	93.3309	1	483	476
Picornaviridae	Diresapivirus	Diresapivirus A	KJ641685	0.0277778	0.0279938	0.00771605	0.00777605	89.766	5	648	643
Picornaviridae	Enterovirus	Enterovirus L	NC_029905	0.00419287	0.00445434	0	0	92.2081	0	477	449
Picornaviridae	Erbovirus	Erbovirus A	NC_003983	0	0	0	0	92.4194	0	468	468
Picornaviridae	Felipivirus	Felipivirus A	NC_016156	0.00650759	0.00650759	0	0	92.6442	0	461	461
Picornaviridae	Fipivirus	Fipivirus A	MG600068	0.0205993	0.0208729	0	0	90.556	0	534	527
Picornaviridae	Gallivirus	Gallivirus A	NC_018400	0	0	0	0	93.1149	0	465	465
Picornaviridae	Gruhelivirus	Gruhelivirus A	KY312541	0.0207668	0.0208668	0.00159744	0.00160514	88.915	1	626	623
Picornaviridae	Grusopivirus	Grusopivirus A	KY312544	0.0243902	0.0243902	0.00813008	0.00813008	91.282	4	492	492
Picornaviridae	Harkavirus	Harkavirus A	NC_026921	0.0426929	0.0501931	0.0131363	0.015444	89.1671	8	609	518
Picornaviridae	Hemipivirus	Hemipivirus A	MG600089	0.029321	0.029321	0.00771605	0.00771605	90.1554	5	648	648
Picornaviridae	Hepatovirus	Hepatovirus B	NC_027818	0.0143149	0.0143149	0	0	91.8648	0	489	489
Picornaviridae	Hunnivirus	Hunnivirus A	NC_018668	0.00438596	0.00438596	0	0	92.604	0	456	456
Picornaviridae	Kobuvirus	Aichivirus B	NC_004421	0	0	0	0	93.3834	0	469	469
Picornaviridae	Kunsagivirus	Kunsagivirus B	NC_033818	0.0419708	0.0462777	0.020073	0.0221328	90.932	11	548	497
Picornaviridae	Limnipivirus	Limnipivirus A	NC_018506	0.0265306	0.0265849	0.0142857	0.0143149	91.6779	7	490	489
Picornaviridae	Livupivirus	Livupivirus A	NC_032126	0.00663717	0.00663717	0	0	92.0842	0	452	452
Picornaviridae	Ludopivirus	Ludopivirus A	NC_040684	0.00222222	0.00222222	0	0	92.6971	0	450	450
Picornaviridae	Malagasivirus	Malagasivirus A	NC_026315	0.0238095	0.0238569	0.00595238	0.00596421	90.5079	3	504	503
Picornaviridae	Marsupivirus	Marsupivirus A	MK882499	0.00653595	0.00653595	0	0	91.907	0	459	459
Picornaviridae	Megrivirus	Megrivirus A	NC_024120	0.0170068	0.0170648	0.00680272	0.00682594	90.8013	4	588	586
Picornaviridae	Mischivirus	Mischivirus A	NC_034381	0	0	0	0	93.511	0	467	467
Picornaviridae	Mosavirus	Mosavirus A	NC_038318	0.0134875	0.0134875	0.00578035	0.00578035	90.9827	3	519	519
Picornaviridae	Mupivirus	Mupivirus A	KY432924	0.0107759	0.0107759	0	0	92.3701	0	464	464
Picornaviridae	Myrropivirus	Myrropivirus A	MG600081	0.0452174	0.0453752	0.00347826	0.0034904	89.6432	2	575	573
Picornaviridae	Orivirus	Orivirus A	NC_025432	0.0224033	0.0235546	0.0142566	0.0149893	90.6526	7	491	467
Picornaviridae	Oscivirus	Oscivirus A	NC_014412	0	0	0	0	92.9487	0	470	470
Picornaviridae	Parabovirus	Parabovirus A	MF352412	0	0	0	0	92.1093	0	453	453
Picornaviridae	Parechovirus	Parechovirus B	NC_003976	0	0	0	0	93.5888	0	470	470
Picornaviridae	Pasivirus	Pasivirus A	NC_018226	0	0	0	0	92.5811	0	455	455
Picornaviridae	Passerivirus	Passerivirus A	NC_014411	0.00842105	0.00842105	0	0	92.8613	0	475	475
Picornaviridae	Pemapivirus	Pemapivirus B	MG600108	0.0130152	0.0130152	0	0	91.3749	0	461	461
Picornaviridae	Poecivirus	Poecivirus A	NC_055108	0.0411585	0.0411585	0.0152439	0.0152439	88.3391	10	656	656
Picornaviridae	Potamipivirus	Potamipivirus A	NC_022332	0.00211416	0.00211416	0	0	92.6113	0	473	473
Picornaviridae	Pygoscepivirus	Pygoscepivirus A	MH255796	0	0	0	0	92.4805	0	460	460
Picornaviridae	Rabovirus	Rabovirus A	NC_026314	0	0	0	0	92.4946	0	459	459
Picornaviridae	Rafivirus	Rafivirus A	NC_023988	0.00840336	0.00860215	0.00210084	0.00215054	93.3471	1	476	465
Picornaviridae	Rajidapivirus	Rajidapivirus A	MG600093	0.0588235	0.060219	0.00713012	0.00729927	86.8584	4	561	548
Picornaviridae	Rohelivirus	Rohelivirus A	KX156153	0.026087	0.026087	0	0	89.76	0	575	575
Picornaviridae	Rosavirus	Rosavirus B	NC_031105	0.0134357	0.0137795	0	0	91.8826	0	521	508
Picornaviridae	Sakobuvirus	Sakobuvirus A	NC_022802	0.0042735	0.0042735	0	0	92.3003	0	468	468
Picornaviridae	Salivirus	Salivirus A	NC_012957	0.0021097	0.00213675	0.0021097	0.00213675	92.6059	1	474	468
Picornaviridae	Sapelovirus	Sapelovirus B	NC_004451	0	0	0	0	93.5199	0	466	466
Picornaviridae	Senecavirus	Senecavirus A	NC_011349	0	0	0	0	92.5492	0	460	460
Picornaviridae	Shanbavirus	Shanbavirus A	NC_038961	0.0218688	0.022541	0.00596421	0.00614754	90.7201	3	503	488
Picornaviridae	Sicinivirus	Sicinivirus A	NC_023861	0.00847458	0.00847458	0	0	93.3742	0	472	472
Picornaviridae	Symapivirus	Symapivirus A	MG600076	0.00436681	0.00436681	0	0	92.9608	0	458	458
Picornaviridae	Teschovirus	Teschovirus A	NC_003985	0	0	0	0	93.0179	0	452	452
Picornaviridae	Torchivirus	Torchivirus A	NC_025890	0	0	0	0	92.8339	0	468	468
Picornaviridae	Tottorivirus	Tottorivirus A	NC_055159	0.0151188	0.0151515	0	0	92.2985	0	463	462
Picornaviridae	Tremovirus	Tremovirus A	NC_003990	0.00411523	0.00416667	0.00205761	0.00208333	92.2525	1	486	480
Picornaviridae	Tropivirus	Tropivirus B	MG600083	0	0	0	0	92.3895	0	454	454
Pneumoviridae	Metapneumovirus	Metapneumovirus avis	NC_039231	0.058778	0.059098	0	0	86.7892	0	1293	1286
Pneumoviridae	Orthopneumovirus	Orthopneumovirus muris	AY729016	0.0871873	0.0885296	0.0030326	0.00307929	84.2158	4	1319	1299
Polycipiviridae	Chipolycivirus	Hubei chipolycivirus	NC_032222	0.0104895	0.0109091	0.00174825	0.00181818	91.4781	1	572	550
Polycipiviridae	Hupolycivirus	Hubei hupolycivirus	NC_033152	0.0664452	0.0681431	0.013289	0.0136286	87.8954	8	602	587
Polycipiviridae	Sopolycivirus	Lasius niger virus 1	NC_035456	0.011215	0.0114943	0	0	91.4935	0	535	522
Polymycoviridae	Polymycovirus	Penicillum brevicompactum polymycovirus 1	NC_055289	0.0365854	0.0368098	0.027439	0.0276074	89.0107	18	656	652
Potyviridae	Arepavirus	Areca palm necrotic ringspot virus	NC_055501	0.0106572	0.0113852	0.0017762	0.00189753	93.0376	1	563	527
Potyviridae	Bevemovirus	Bellflower veinal mottle virus	NC_039002	0.0197487	0.0208333	0.00718133	0.00757576	92.6539	4	557	528
Potyviridae	Brambyvirus	Blackberry virus Y	NC_008558	0.00180832	0.00204082	0.00180832	0.00204082	95.4174	1	553	490
Potyviridae	Bymovirus	Wheat yellow mosaic virus	NC_002350	0.00189394	0.00191571	0.00189394	0.00191571	93.5769	1	528	522
Potyviridae	Celavirus	Celery latent virus	NC_055507	0.0214669	0.0225141	0.0143113	0.0150094	92.0298	8	559	533
Potyviridae	Ipomovirus	Cassava brown streak virus	NC_012698	0.00199203	0.00217865	0.00199203	0.00217865	94.0535	1	502	459
Potyviridae	Macluravirus	Cardamom mosaic virus	NC_039088	0.00176678	0.00186916	0.00176678	0.00186916	93.5558	1	566	535
Potyviridae	Poacevirus	Sugarcane streak mosaic virus	NC_014037	0.00203252	0.00210084	0	0	93.5252	0	492	476
Potyviridae	Potyvirus	Tomato necrotic stunt virus	NC_017824	0.00188324	0.00205339	0.00188324	0.00205339	94.7064	1	531	487
Potyviridae	Roymovirus	Rose yellow mosaic virus	NC_019031	0.0020202	0.00208768	0.0020202	0.00208768	93.6635	1	495	479
Potyviridae	Rymovirus	Hordeum mosaic virus	NC_005904	0.00580271	0.00595238	0.00193424	0.00198413	92.7436	1	517	504
Potyviridae	Tritimovirus	Wheat streak mosaic virus	NC_001886	0.00200401	0.00209644	0.00200401	0.00209644	93.6943	1	499	477
Qinviridae	Yingvirus	Yingvirus sanxiaense	NC_033284	0.171657	0.262595	0.0753493	0.115267	78.4607	151	2004	1310
Quadriviridae	Quadrivirus	Rosellinia necatrix quadrivirus 1	NC_016760	0.0775095	0.0875179	0.0152478	0.0172166	87.3964	12	787	697
Rhabdoviridae	Almendravirus	Almendravirus menghai	NC_040602	0.0307443	0.0327869	0.00161812	0.00172563	89.2791	2	1236	1159
Rhabdoviridae	Alphacrustrhavirus	Alphacrustrhavirus zhejiang	NC_032781	0.0771654	0.0826307	0.00944882	0.010118	83.46	12	1270	1186
Rhabdoviridae	Alphadrosrhavirus	Alphadrosrhavirus shayang	NC_031216	0.11488	0.116588	0.0208173	0.0211268	83.2832	27	1297	1278
Rhabdoviridae	Alphahymrhavirus	Alphahymrhavirus hirtum	MT153372	0.0391687	0.0397083	0.000799361	0.000810373	86.6536	1	1251	1234
Rhabdoviridae	Alphanemrhavirus	Alphanemrhavirus bangkok	MT085340	0.0685358	0.0709106	0.000778816	0.000805802	85.9311	1	1284	1241
Rhabdoviridae	Alphanucleorhabdovirus	Alphanucleorhabdovirus physostegiae	NC_055466	0.0766667	0.0786997	0	0	86.6581	0	1200	1169
Rhabdoviridae	Alphapaprhavirus	Alphapaprhavirus hubei	NC_032907	0.0574534	0.0601626	0.00232919	0.00243902	86.6753	3	1288	1230
Rhabdoviridae	Alpharicinrhavirus	Alpharicinrhavirus hubei	MW721934	0.0521401	0.0539019	0	0	86.7896	0	1285	1243
Rhabdoviridae	Amplylivirus	Amplylivirus cinereus	MK473367	0.0893551	0.0921474	0.003885	0.00400641	84.5669	5	1287	1248
Rhabdoviridae	Arurhavirus	Arurhavirus inhangapi	KM204991	0.0616706	0.0637611	0.00858704	0.00887813	86.0182	11	1281	1239
Rhabdoviridae	Barhavirus	Barhavirus muir	NC_055532	0.0815385	0.0852776	0	0	85.3811	0	1300	1243
Rhabdoviridae	Betahymrhavirus	Betahymrhavirus austriaca	MW314717	0.088558	0.0901116	0.0031348	0.00318979	84.2045	4	1276	1254
Rhabdoviridae	Betanemrhavirus	Betanemrhavirus hubei	NC_033267	0.0812303	0.0822027	0.0134069	0.0135674	84.933	17	1268	1253
Rhabdoviridae	Betanucleorhabdovirus	Betanucleorhabdovirus plectranthi	BK014300	0.101979	0.105929	0.0114155	0.0118577	84.6	15	1314	1265
Rhabdoviridae	Betapaprhavirus	Betapaprhavirus frugiperda	NC_025382	0.0457831	0.0462287	0	0	86.5918	0	1245	1233
Rhabdoviridae	Betaricinrhavirus	Betaricinrhavirus chimay	MF975531	0.0744849	0.0754414	0.00792393	0.00802568	84.6957	10	1262	1246
Rhabdoviridae	Caligrhavirus	Caligrhavirus lepeophtheirus	NC_055138	0.0711462	0.0735294	0.00316206	0.00326797	86.1826	4	1265	1224
Rhabdoviridae	Cetarhavirus	Cetarhavirus phocoena	MN103537	0.068254	0.0704918	0.0015873	0.00163934	86.7464	2	1260	1220
Rhabdoviridae	Curiovirus	Curiovirus itacaiunas	NC_034536	0.0873937	0.0904	0.0131477	0.0136	84.834	17	1293	1250
Rhabdoviridae	Cytorhabdovirus	Cytorhabdovirus glehniae	BK014304	0.103252	0.104785	0.00894309	0.00907591	84.8098	11	1230	1212
Rhabdoviridae	Dichorhavirus	Dichorhavirus leprosis	NC_052231	0.0687146	0.0703642	0.00565885	0.0057947	87.1766	7	1237	1208
Rhabdoviridae	Ephemerovirus	Ephemerovirus henan	OK086697	0.0519783	0.0539019	0.00310318	0.00321802	86.8873	4	1289	1243
Rhabdoviridae	Gammanucleorhabdovirus	Gammanucleorhabdovirus maydis	NC_005974	0.0992126	0.101942	0.0110236	0.0113269	84.2183	14	1270	1236
Rhabdoviridae	Hapavirus	Hapavirus parry	NC_034449	0.0348297	0.0362027	0	0	87.2045	0	1292	1243
Rhabdoviridae	Ledantevirus	Ledantevirus fukuoka	NC_034454	0.0608487	0.0627063	0.00240192	0.00247525	85.8201	3	1249	1212
Rhabdoviridae	Lostrhavirus	Lostrhavirus lonestar	KU127239	0.060652	0.0648824	0.0060652	0.00648824	86.6793	8	1319	1233
Rhabdoviridae	Lyssavirus	Lyssavirus australis	NC_003243	0.0544747	0.0564061	0.00622568	0.00644641	86.7489	8	1285	1241
Rhabdoviridae	Merhavirus	Merhavirus tritaeniorhynchus	NC_025384	0.0705329	0.0732899	0.00470219	0.00488599	86.4647	6	1276	1228
Rhabdoviridae	Mousrhavirus	Mousrhavirus moussa	NC_025359	0.108696	0.113269	0.00232919	0.00242718	84.6419	3	1288	1236
Rhabdoviridae	Novirhabdovirus	Novirhabdovirus piscine	NC_000855	0.144664	0.14878	0.0387352	0.0398374	81.0263	49	1265	1230
Rhabdoviridae	Ohlsrhavirus	Ohlsrhavirus riverside	NC_040669	0.0692743	0.0710488	0.00377003	0.0038666	85.6588	8	2122	2069
Rhabdoviridae	Perhabdovirus	Perhabdovirus perca	NC_020803	0.0940711	0.0968267	0.0245059	0.0252238	84.6492	31	1265	1229
Rhabdoviridae	Replylivirus	Replylivirus allogus	BR001666	0.0679157	0.0701613	0.0101483	0.0104839	85.6011	13	1281	1240
Rhabdoviridae	Sawgrhavirus	Sawgrhavirus minto	NC_055457	0.0882813	0.0916464	0.0109375	0.0113544	85.0427	14	1280	1233
Rhabdoviridae	Scophrhavirus	Scophrhavirus chanodychthys	MG600013	0.059761	0.0613748	0	0	86.4516	0	1255	1222
Rhabdoviridae	Sigmavirus	Sigmavirus domestica	NC_031278	0.046875	0.0488202	0.003125	0.00325468	87.4996	4	1280	1229
Rhabdoviridae	Siniperhavirus	Siniperhavirus chuatsi	NC_008514	0.0897638	0.09375	0.00393701	0.00411184	85.5146	5	1270	1216
Rhabdoviridae	Sprivivirus	Sprivivirus cyprinus	NC_002803	0.0349484	0.0360065	0	0	88.0651	0	1259	1222
Rhabdoviridae	Sripuvirus	Sripuvirus sripur	NC_034542	0.0536278	0.0557377	0.000788644	0.000819672	86.2443	1	1268	1220
Rhabdoviridae	Sunrhavirus	Sunrhavirus sandjimba	MW491754	0.0605565	0.0639585	0.00327332	0.00345722	88.0322	4	1222	1157
Rhabdoviridae	Thriprhavirus	Thriprhavirus intonsa	MZ209657	0.0774648	0.0811475	0.00625978	0.00655738	85.4499	8	1278	1220
Rhabdoviridae	Tibrovirus	Tibrovirus mundri	OM320812	0.0684825	0.0708535	0.00311284	0.00322061	85.4869	4	1285	1242
Rhabdoviridae	Tupavirus	Tupavirus laniger	OM030290	0.0633914	0.0657354	0	0	86.6741	0	1262	1217
Rhabdoviridae	Varicosavirus	Varicosavirus pini	BK014316	0.14992	0.153219	0.00956938	0.00977995	82.8347	12	1254	1227
Rhabdoviridae	Vesiculovirus	Vesiculovirus jurona	NC_039206	0.0412698	0.0424144	0	0	88.6899	0	1260	1226
Rhabdoviridae	Zarhavirus	Zarhavirus zahedan	NC_040664	0.078643	0.0825911	0.00539707	0.00566802	85.468	7	1297	1235
Roniviridae	Nimanivirus	Nimanivirus lahi	MT907511	0.130769	0.237762	0.00897436	0.016317	84.459	7	780	429
Roniviridae	Okavirus	Okavirus branchiae	NC_010306	0.0282132	0.0327273	0.00626959	0.00727273	87.4594	4	638	550
501	Sculuvirus	Sculuvirus humenecus	BK013977	0.0129496	0.0179641	0.00431655	0.00598802	92.0641	3	695
Secoviridae	Cheravirus	Cheravirus mali	NC_003787	0.0634697	0.0680787	0.0239774	0.0257186	89.2408	17	709	661
Secoviridae	Comovirus	Comovirus cucurbitae	NC_003799	0.0579096	0.058908	0.00988701	0.0100575	88.5291	7	708	696
Secoviridae	Fabavirus	Fabavirus alphaviciae	NC_005289	0.0658083	0.0672515	0.0114449	0.0116959	88.9382	8	699	684
Secoviridae	Nepovirus	Nepovirus lycopersici	NC_003840	0.0551627	0.0576071	0.029703	0.0310192	89.2832	21	707	677
Secoviridae	Sadwavirus	Sadwavirus betananas	OM777135	0.00874636	0.0118343	0.00145773	0.00197239	92.7266	1	686	507
Secoviridae	Sequivirus	Sequivirus pastinacae	NC_003628	0.00134771	0.0017762	0	0	91.489	0	742	563
Secoviridae	Stralarivirus	Stralarivirus fragariae	NC_006964	0.00321543	0.00386847	0	0	92.5252	0	622	517
Secoviridae	Torradovirus	Torradovirus lactucae	NC_035214	0.0364583	0.037234	0.0260417	0.0265957	90.5815	15	576	564
Secoviridae	Waikavirus	Waikavirus zeae	NC_003626	0.00671141	0.00692042	0.00167785	0.0017301	91.3986	1	596	578
Sedoreoviridae	Cardoreovirus	Eriocheir sinensis reovirus	AY542965	0.153657	0.153657	0.0468365	0.0468365	82.3409	57	1217	1217
Sedoreoviridae	Mimoreovirus	Micromonas pusilla reovirus	NC_008172	0.0970095	0.0991797	0.00875274	0.00894855	84.981	12	1371	1341
Sedoreoviridae	Orbivirus	Chenuda virus	NC_027534	0.0381323	0.0389817	0.00311284	0.00318218	89.5036	4	1285	1257
Sedoreoviridae	Phytoreovirus	Rice dwarf virus	NC_003773	0.103186	0.109158	0.0263158	0.0278388	85.1001	38	1444	1365
Sedoreoviridae	Rotavirus	Rotavirus A	NC_011507	0.01766	0.01766	0	0	90.8209	0	906	906
Sedoreoviridae	Seadornavirus	Liao ning virus	NC_007736	0.0548282	0.0556941	0.00572831	0.00581879	88.5608	7	1222	1203
Sinhaliviridae	Sinaivirus	Lake Sinai virus 1	HQ871931	0.0666667	0.0810235	0.00526316	0.00639659	86.667	3	570	469
593	Skrubnovirus	Skrubnovirus agrihabitans	BK014009	0.0283465	0.0303541	0.015748	0.0168634	90.3864	10	635
Solemoviridae	Enamovirus	Grapevine enamovirus 1	KX645875	0.00898204	0.0120724	0	0	88.8507	0	668	497
Solemoviridae	Polemovirus	Poinsettia latent virus	NC_011543	0.0021978	0.0021978	0	0	92.8093	0	455	455
Solemoviridae	Polerovirus	Cereal yellow dwarf virus RPV	NC_004751	0.0104012	0.0138614	0.00148588	0.0019802	90.7261	1	673	505
Solemoviridae	Sobemovirus	Cocksfoot mottle virus	NC_002618	0.00183486	0.00210084	0.00183486	0.00210084	94.3841	1	545	476
Solinviviridae	Invictavirus	Solenopsis invicta virus 3	NC_012531	0.017762	0.02079	0.0017762	0.002079	92.1424	1	563	481
Solinviviridae	Nyfulvavirus	Nylanderia fulva virus 1	NC_030651	0.00863558	0.0102249	0	0	91.5418	0	579	489
Solspiviridae	Alohrdovirus	Alohrdovirus borborenecus	BK013644	0.00661157	0.00683761	0.00165289	0.0017094	91.8691	1	605	585
Solspiviridae	Andihavirus	Andihavirus borborohabitans	BK013716	0.00178891	0.00209205	0.00178891	0.00209205	92.1397	1	559	478
Solspiviridae	Dibaevirus	Dibaevirus borborocola	BK014166	0.0283019	0.0304054	0.0157233	0.0168919	90.9835	10	636	592
Solspiviridae	Dilzevirus	Dilzevirus borborohabitans	BK013709	0.0618238	0.069808	0.0278207	0.0314136	88.537	18	647	573
Solspiviridae	Eosonovirus	Eosonovirus caenenecus	BK014130	0.0333333	0.0423729	0.00166667	0.00211864	90.7592	1	600	472
Solspiviridae	Etdyvivirus	Etdyvivirus caenicola	BK014167	0.0747967	0.0755337	0.00325203	0.00328407	87.7225	2	615	609
Solspiviridae	Fahrmivirus	Fahrmivirus caenivivens	BK014141	0.0907738	0.1	0.0386905	0.042623	88.5109	26	672	610
Solspiviridae	Hinehbovirus	Hinehbovirus caenihabitans	BK013673	0.0505051	0.0552486	0.0151515	0.0165746	90.3544	9	594	543
Solspiviridae	Insbruvirus	Insbruvirus lutivivens	BK013621	0.0400616	0.0458554	0.0200308	0.0229277	90.9043	13	649	567
Solspiviridae	Intasivirus	Intasivirus terradaptatum	BK013793	0.00340716	0.0034965	0.00170358	0.00174825	91.5039	1	587	572
Solspiviridae	Jargovirus	Jargovirus pelovivens	BK014078	0.0229508	0.0240964	0.00163934	0.00172117	90.6622	1	610	581
Solspiviridae	Mahshuvirus	Mahshuvirus limivivens	BK013604	0.00173611	0.0020202	0.00173611	0.0020202	92.0139	1	576	495
Solspiviridae	Mintinovirus	Mintinovirus pelovicinum	BK014159	0.0518868	0.0540098	0.00943396	0.00981997	88.7463	6	636	611
Solspiviridae	Odiravirus	Odiravirus lutihabitans	BK014055	0.0510638	0.0652174	0.00992908	0.0126812	88.8226	7	705	552
Solspiviridae	Oekfovirus	Oekfovirus lutivicinum	BK013663	0.00521739	0.00528169	0	0	90.2829	0	575	568
Solspiviridae	Puhrivirus	Puhrivirus limivivens	BK014074	0.026936	0.0269815	0.0185185	0.0185497	89.8864	11	594	593
Solspiviridae	Puirovirus	Puirovirus lutadaptatum	BK014109	0.0203443	0.0219966	0.00156495	0.00169205	94.3798	1	639	591
Solspiviridae	Sexopuavirus	Sexopuavirus agricola	BK013966	0.0451011	0.0489865	0.0124417	0.0135135	90.0954	8	643	592
Solspiviridae	Thiuhmevirus	Thiuhmevirus pedadaptatum	BK013478	0.055814	0.0674157	0.00310078	0.00374532	87.7933	2	645	534
Solspiviridae	Tohkunevirus	Tohkunevirus borborocola	BK014057	0.0583596	0.0640138	0.0189274	0.0207612	88.7347	12	634	578
Solspiviridae	Tyrahlevirus	Tyrahlevirus caenicola	BK014076	0.0307414	0.0328185	0	0	90.8824	0	553	518
Solspiviridae	Vendavirus	Vendavirus caenivivens	BK013680	0.052381	0.0576923	0.0015873	0.00174825	89.5814	1	630	572
Solspiviridae	Voulevirus	Voulevirus limivivens	BK013693	0.0183824	0.0183824	0.0110294	0.0110294	89.9117	6	544	544
Solspiviridae	Wishivirus	Wishivirus defluviicola	BK013372	0.0393162	0.0401396	0.025641	0.026178	89.8486	15	585	573
Spinareoviridae	Aquareovirus	Aquareovirus C	NC_005167	0.021978	0.0219953	0.00627943	0.00628437	90.8296	8	1274	1273
Spinareoviridae	Coltivirus	Colorado tick fever coltivirus	NC_004181	0.0996516	0.10007	0.0181185	0.0181945	84.8117	26	1435	1429
Spinareoviridae	Cypovirus	Cypovirus 16	NC_038648	0.0636735	0.0636735	0.0146939	0.0146939	84.8705	18	1225	1225
Spinareoviridae	Dinovernavirus	Aedes pseudoscutellaris reovirus	NC_007667	0.0502839	0.0507781	0.0081103	0.00819001	87.0374	10	1233	1221
Spinareoviridae	Fijivirus	Maize rough dwarf virus	KU984966	0.133197	0.13665	0.0594262	0.0609671	83.0824	87	1464	1427
Spinareoviridae	Mycoreovirus	Mycoreovirus 1	NC_010743	0.163959	0.166168	0.0406204	0.0411677	80.7786	55	1354	1336
Spinareoviridae	Orthoreovirus	Nelson Bay orthoreovirus	NC_038660	0.00397141	0.00397772	0	0	92.2915	0	1259	1257
Spinareoviridae	Oryzavirus	Rice ragged stunt virus	NC_003771	0.0374502	0.0376301	0.00717131	0.00720576	87.1994	9	1255	1249
Steitzviridae	Abakapovirus	Abakapovirus humadaptatum	BK013543	0.050173	0.050173	0.0346021	0.0346021	89.9301	20	578	578
Steitzviridae	Achlievirus	Achlievirus humihabitans	BK013952	0.0766667	0.0766667	0.045	0.045	88.4348	27	600	600
Steitzviridae	Adahmuvirus	Adahmuvirus asiocola	BK014065	0.0425197	0.0427892	0.00314961	0.00316957	89.2884	2	635	631
Steitzviridae	Alehxovirus	Alehxovirus agradaptatum	BK014025	0.0574913	0.0586146	0.0313589	0.0319716	88.8033	18	574	563
Steitzviridae	Aphenovirus	Aphenovirus arvicola	BK013869	0.026534	0.0284698	0.00165837	0.00177936	90.9326	1	603	562
Steitzviridae	Arawsmovirus	Arawsmovirus borborovivens	BK014126	0.0325497	0.035503	0.0144665	0.0157791	90.1479	8	553	507
Steitzviridae	Arctuvirus	Arctuvirus pedocola	BK013874	0.0175439	0.0175439	0	0	91.0966	0	570	570
Steitzviridae	Arpirivirus	Arpirivirus pedenecus	BK013850	0.0375	0.0400668	0.0296875	0.0317195	90.9764	19	640	599
Steitzviridae	Ashcevirus	Ashcevirus caenenecus	BK014187	0.0376068	0.0385289	0.0205128	0.0210158	91.7656	12	585	571
Steitzviridae	Bahnicevirus	Bahnicevirus terricola	BK013771	0.0125448	0.0125448	0.00358423	0.00358423	91.7344	2	558	558
Steitzviridae	Belbovirus	Belbovirus lutenecus	BK013723	0.015942	0.0194004	0.00144928	0.00176367	89.9293	1	690	567
Steitzviridae	Berdovirus	Berdovirus luticola	BK014108	0.00530035	0.00559701	0	0	92.8893	0	566	536
Steitzviridae	Bicehmovirus	Bicehmovirus lutivivens	BK013647	0.0157233	0.016129	0.00157233	0.0016129	90.1621	1	636	620
Steitzviridae	Bidhavirus	Bidhavirus pelocola	BK013652	0.0600316	0.0600316	0.0315956	0.0315956	88.7753	20	633	633
Steitzviridae	Brikhyavirus	Brikhyavirus terrivicinum	BK013992	0.00172117	0.00187266	0.00172117	0.00187266	93.7504	1	581	534
Steitzviridae	Cahrlavirus	Cahrlavirus caenivicinum	BK014102	0.0424837	0.0424837	0.0212418	0.0212418	89.8027	13	612	612
Steitzviridae	Cahtavirus	Cahtavirus humihabitans	BK013865	0.0262238	0.0262238	0	0	90.3534	0	572	572
Steitzviridae	Catindovirus	Catindovirus agricola	BK014044	0.041806	0.0443262	0.00501672	0.00531915	91.251	3	598	564
Steitzviridae	Cebevirus	Cebevirus agrenecus	BK013776	0.0395738	0.0398773	0.0273973	0.0276074	89.3253	18	657	652
Steitzviridae	Chlurivirus	Chlurivirus chorocola	BK013418	0.0578947	0.0582011	0.0157895	0.015873	89.3252	9	570	567
Steitzviridae	Chorovirus	Chorovirus peladaptatum	BK013576	0.0348653	0.0349206	0.00158479	0.0015873	90.4781	1	631	630
Steitzviridae	Clitovirus	Clitovirus chorohabitans	BK013401	0	0	0	0	93.6563	0	599	569
Steitzviridae	Cohrdavirus	Cohrdavirus arvadaptatum	BK013475	0.0767918	0.0769231	0.0494881	0.0495726	86.3467	29	586	585
Steitzviridae	Controvirus	Controvirus defluviicola	BK013371	0.00168634	0.0017452	0.00168634	0.0017452	93.3745	1	593	573
Steitzviridae	Cunarovirus	Cunarovirus pedocola	BK013908	0.0525394	0.0547445	0.0122592	0.0127737	90.5733	7	571	548
Steitzviridae	Dohnjavirus	Dohnjavirus caenadaptatum	BK013642	0.120603	0.120805	0.0469012	0.0469799	85.8717	28	597	596
Steitzviridae	Endehruvirus	Endehruvirus chthonocola	BK013412	0.0401396	0.0434783	0.0104712	0.0113422	90.6795	6	573	529
Steitzviridae	Eregrovirus	Eregrovirus chthonohabitans	BK013789	0.0199667	0.0199667	0.00332779	0.00332779	92.186	2	601	601
Steitzviridae	Erimutivirus	Erimutivirus chthonovicinum	BK013571	0.0483619	0.0519263	0.0234009	0.0251256	90.4669	15	641	597
Steitzviridae	Fagihovirus	Fagihovirus caenihabitans	BK014213	0.142114	0.149909	0.0797227	0.0840951	84.2251	46	577	547
Steitzviridae	Fejonovirus	Fejonovirus limenecus	BK013756	0.0925325	0.0939044	0.025974	0.0263591	87.2308	16	616	607
Steitzviridae	Ferahgovirus	Ferahgovirus geoadaptatum	BK013944	0.0537037	0.0556622	0.0111111	0.0115163	90.7814	6	540	521
Steitzviridae	Fluruvirus	Fluruvirus limivicinum	BK014091	0.0409982	0.0409982	0.00713012	0.00713012	90.6157	4	561	561
Steitzviridae	Frobavirus	Frobavirus limivivens	BK014168	0.0723104	0.0742754	0.0282187	0.0289855	89.479	16	567	552
Steitzviridae	Fudhoevirus	Fudhoevirus lutadaptatum	BK014135	0.00517241	0.0056391	0	0	92.6958	0	580	532
Steitzviridae	Gahmegovirus	Gahmegovirus lutivicinum	BK013704	0.00505051	0.005386	0.0016835	0.00179533	93.9981	1	594	557
Steitzviridae	Garnievirus	Garnievirus lutivivens	BK014084	0.0562771	0.067474	0.030303	0.0363322	89.4461	21	693	578
Steitzviridae	Gehrmavirus	Gehrmavirus geocola	BK013399	0.0471125	0.0496	0.00911854	0.0096	90.4466	6	658	625
Steitzviridae	Gernuduvirus	Gernuduvirus geoenecus	BK013826	0.0213115	0.0217391	0.00327869	0.00334448	92.2109	2	610	598
Steitzviridae	Gihfavirus	Gihfavirus geohabitans	BK013998	0.00990099	0.0106195	0.00165017	0.00176991	90.9185	1	606	565
Steitzviridae	Gredihovirus	Gredihovirus telluricola	BK013999	0.0133556	0.0133556	0	0	91.8108	0	599	599
Steitzviridae	Gulmivirus	Gulmivirus asiovicinum	BK014048	0.0485612	0.05	0.0161871	0.0166667	90.668	9	556	540
Steitzviridae	Hahkesevirus	Hahkesevirus borborocola	BK013588	0.0516014	0.0522523	0.0213523	0.0216216	89.1497	12	562	555
Steitzviridae	Henifovirus	Henifovirus caenadaptatum	BK014184	0.0880282	0.0880282	0.0633803	0.0633803	87.2901	36	568	568
Steitzviridae	Hohltdevirus	Hohltdevirus edaphocola	BK013801	0.00880282	0.0094697	0.00352113	0.00378788	92.2702	2	568	528
Steitzviridae	Hohrdovirus	Hohrdovirus pedocola	BK013527	0.0477759	0.0477759	0.029654	0.029654	89.6693	18	607	607
Steitzviridae	Huhbevirus	Huhbevirus solivicinum	BK013950	0.0176849	0.0207156	0.0128617	0.0150659	91.2572	8	622	531
Steitzviridae	Huohcivirus	Huohcivirus geoenecus	BK013963	0.0609375	0.0614173	0.034375	0.0346457	89.024	22	640	635
Steitzviridae	Huylevirus	Huylevirus limihabitans	BK013659	0.0195382	0.0195382	0	0	91.3148	0	563	563
Steitzviridae	Hyjrovirus	Hyjrovirus geohabitans	BK013897	0	0	0	0	93.2198	0	558	533
Steitzviridae	Hylipavirus	Hylipavirus geovicinum	BK013798	0.0145985	0.0157791	0	0	93.5127	0	548	507
Steitzviridae	Iwahcevirus	Iwahcevirus pelovicinum	BK013601	0.0547731	0.0594228	0.00625978	0.00679117	88.5869	4	639	589
Steitzviridae	Jiforsuvirus	Jiforsuvirus asiadaptatum	BK013658	0.0789946	0.0807339	0.064632	0.066055	88.6537	36	557	545
Steitzviridae	Kecijavirus	Kecijavirus borborocola	BK014199	0.00766871	0.00777605	0.00306748	0.00311042	92.2923	2	652	643
Steitzviridae	Kecuhnavirus	Kecuhnavirus terrivicinum	BK013423	0.0621469	0.0634615	0.0357815	0.0365385	89.3392	19	531	520
Steitzviridae	Kehruavirus	Kehruavirus terrivivens	BK013465	0.0131148	0.0133779	0	0	93.8148	0	610	598
Steitzviridae	Kihsiravirus	Kihsiravirus limivicinum	BK014196	0.0248902	0.0267717	0.00585652	0.00629921	89.839	4	683	635
Steitzviridae	Kinglevirus	Kinglevirus lutadaptatum	BK014080	0.027972	0.0296846	0.00174825	0.00185529	90.6974	1	572	539
Steitzviridae	Kyanivirus	Kyanivirus asiadaptatum	BK013734	0.0468278	0.047619	0.0332326	0.0337942	89.8261	22	662	651
Steitzviridae	Laimuvirus	Laimuvirus asiocola	BK013671	0	0	0	0	94.2868	0	558	546
Steitzviridae	Lazuovirus	Lazuovirus agrenecus	BK013914	0.0406627	0.0447761	0.0225904	0.0248756	90.8079	15	664	603
Steitzviridae	Lehptavirus	Lehptavirus chorocola	BK013968	0.0645161	0.0645161	0.057725	0.057725	88.8807	34	589	589
Steitzviridae	Lihvevirus	Lihvevirus borborenecus	BK014152	0.0210896	0.0224719	0.00175747	0.00187266	92.3098	1	569	534
Steitzviridae	Limaivirus	Limaivirus borborocola	BK013641	0.192771	0.193103	0.154905	0.155172	79.9384	90	581	580
Steitzviridae	Lomnativirus	Lomnativirus arvihabitans	BK013864	0.0122592	0.0132075	0	0	92.2658	0	571	530
Steitzviridae	Loptevirus	Loptevirus arvivivens	BK013446	0.010772	0.010772	0	0	90.8353	0	557	557
Steitzviridae	Luloavirus	Luloavirus edaphocola	BK013857	0	0	0	0	94.5284	0	598	579
Steitzviridae	Lygehevirus	Lygehevirus pedocola	BK013486	0.0689046	0.0724907	0.00706714	0.00743494	88.8622	4	566	538
Steitzviridae	Lyndovirus	Lyndovirus caenivicinum	BK014144	0.0107914	0.0107914	0.00179856	0.00179856	91.5225	1	556	556
Steitzviridae	Mahdsavirus	Mahdsavirus limadaptatum	BK013599	0.0289855	0.0296296	0.00181159	0.00185185	90.2294	1	552	540
Steitzviridae	Mahjnavirus	Mahjnavirus limenecus	BK013712	0.0037037	0.0037037	0	0	91.9529	0	540	540
Steitzviridae	Metsavirus	Metsavirus lutivivens	BK014193	0.00540541	0.00540541	0	0	91.7353	0	555	555
Steitzviridae	Milihnovirus	Milihnovirus solihabitans	BK014024	0.00528169	0.00568182	0.00176056	0.00189394	93.8573	1	568	528
Steitzviridae	Minusuvirus	Minusuvirus solivicinum	BK014007	0.0665468	0.0665468	0.0341727	0.0341727	87.6669	19	556	556
Steitzviridae	Mocruvirus	Mocruvirus chthonadaptatum	BK013851	0.0201238	0.020155	0	0	89.88	0	646	645
Steitzviridae	Molucevirus	Molucevirus chthonohabitans	BK013809	0.0509554	0.0509554	0.0175159	0.0175159	89.3457	11	628	628
Steitzviridae	Nehumivirus	Nehumivirus tellurihabitans	BK013890	0.0688468	0.0693241	0.0395869	0.0398614	87.4796	23	581	577
Steitzviridae	Nihlwovirus	Nihlwovirus limicola	BK014139	0.00840336	0.00841751	0	0	91.2022	0	595	594
Steitzviridae	Ociwvivirus	Ociwvivirus luticola	BK013691	0.115843	0.128544	0.0306644	0.0340265	85.5509	18	587	529
Steitzviridae	Pahspavirus	Pahspavirus humihabitans	BK013970	0.00672269	0.0070922	0	0	94.3696	0	595	564
Steitzviridae	Patimovirus	Patimovirus humivicinum	BK013858	0.124126	0.139764	0.103147	0.116142	84.8866	59	572	508
Steitzviridae	Pepusduvirus	Pepusduvirus humivivens	BK013844	0.0477612	0.0542373	0.0208955	0.0237288	90.3747	14	670	590
Steitzviridae	Phulihavirus	Phulihavirus agrenecus	BK014014	0.03	0.0306122	0.005	0.00510204	92.2194	3	600	588
Steitzviridae	Pirifovirus	Pirifovirus chorovicinum	BK014041	0.0322034	0.035514	0	0	92.0239	0	590	535
Steitzviridae	Podtsbuvirus	Podtsbuvirus caenenecus	BK014121	0.084063	0.084063	0.0262697	0.0262697	86.5472	15	571	571
Steitzviridae	Pohlodivirus	Pohlodivirus arvihabitans	BK013419	0.0585284	0.0586265	0.0167224	0.0167504	88.2284	10	598	597
Steitzviridae	Psiaduvirus	Psiaduvirus pedadaptatum	BK013988	0.0521583	0.0539033	0.00359712	0.00371747	90.2882	2	556	538
Steitzviridae	Psouhdivirus	Psouhdivirus caenivivens	BK014090	0.00159236	0.00159236	0	0	91.8894	0	628	628
Steitzviridae	Puduphavirus	Puduphavirus pedovivens	BK013447	0.117742	0.132969	0.0564516	0.0637523	85.8232	35	620	549
Steitzviridae	Pujohnavirus	Pujohnavirus geovivens	BK013561	0.0363924	0.0384615	0.00632911	0.00668896	91.5073	4	632	598
Steitzviridae	Rodtovirus	Rodtovirus pelovivens	BK013686	0.026534	0.0275862	0.00497512	0.00517241	92.8027	3	603	580
Steitzviridae	Rohsdrivirus	Rohsdrivirus terrivivens	BK013820	0.0126582	0.0126582	0.00361664	0.00361664	92.1447	2	553	553
Steitzviridae	Sdenfavirus	Sdenfavirus asiovicinum	BK014176	0.014827	0.0160714	0	0	92.3697	0	607	560
Steitzviridae	Setohruvirus	Setohruvirus borborocola	BK014118	0.00179856	0.00188679	0	0	94.4645	0	556	530
Steitzviridae	Sidiruavirus	Sidiruavirus agrenecus	BK013439	0.0333333	0.0333333	0.022807	0.022807	88.8317	13	570	570
Steitzviridae	Snuwdevirus	Snuwdevirus agrivicinum	BK013923	0.0107527	0.0107527	0.00358423	0.00358423	92.0539	2	558	558
Steitzviridae	Sperdavirus	Sperdavirus luticola	BK013666	0.0669078	0.0669078	0.00904159	0.00904159	88.6662	5	553	553
Steitzviridae	Stehnavirus	Stehnavirus chorenecus	BK013945	0	0	0	0	93.627	0	600	584
Steitzviridae	Suhnsivirus	Suhnsivirus arvicola	BK013821	0.034965	0.0366972	0.0227273	0.0238532	91.5929	13	572	545
Steitzviridae	Surghavirus	Surghavirus arvihabitans	BK013772	0.0575296	0.0599647	0.0270728	0.0282187	90.4135	16	591	567
Steitzviridae	Tamanovirus	Tamanovirus pelenecus	BK013747	0.0208333	0.0208333	0	0	90.3776	0	576	576
Steitzviridae	Tehmuvirus	Tehmuvirus arvivivens	BK014023	0.0199667	0.0209059	0.00166389	0.00174216	93.6545	1	601	574
Steitzviridae	Tehnicivirus	Tehnicivirus pelovicinum	BK014083	0.0173745	0.0173745	0.003861	0.003861	92.2404	2	518	518
Steitzviridae	Thehlovirus	Thehlovirus edaphovicinum	BK013473	0.038206	0.0425139	0.0265781	0.0295749	89.5001	16	602	541
Steitzviridae	Thyrsuvirus	Thyrsuvirus pedocola	BK013485	0.0409253	0.0435606	0.0124555	0.0132576	89.2221	7	562	528
Steitzviridae	Tikiyavirus	Tikiyavirus asiovivens	BK014189	0.157801	0.164207	0.111702	0.116236	83.6887	63	564	542
Steitzviridae	Timirovirus	Timirovirus borboradaptatum	BK014122	0.0088968	0.00927644	0.00177936	0.00185529	91.796	1	562	539
Steitzviridae	Tsuhreavirus	Tsuhreavirus borborovivens	BK013737	0.0150502	0.0158172	0	0	91.8795	0	598	569
Steitzviridae	Tuskovirus	Tuskovirus caenadaptatum	BK014120	0.0461049	0.0503472	0.0143084	0.015625	90.6058	9	629	576
Steitzviridae	Tuwendivirus	Tuwendivirus caenenecus	BK013639	0.0384615	0.0397456	0.0138462	0.0143084	90.8105	9	650	629
Steitzviridae	Vernevirus	Vernevirus limadaptatum	BK014119	0.029304	0.0301318	0.00915751	0.0094162	89.0587	5	546	531
Steitzviridae	Vesehyavirus	Vesehyavirus pedohabitans	BK013906	0.0179153	0.0196429	0.00651466	0.00714286	92.7316	4	614	560
Steitzviridae	Vindevirus	Vindevirus pedovicinum	BK013831	0.0381558	0.040201	0.0127186	0.0134003	90.7551	8	629	597
Steitzviridae	Weheuvirus	Weheuvirus chthonocola	BK013927	0.0126183	0.0136752	0	0	91.995	0	634	585
Steitzviridae	Widsokivirus	Widsokivirus pelovivens	BK013654	0.0993151	0.104693	0.0513699	0.0541516	86.3452	30	584	554
Steitzviridae	Yeziwivirus	Yeziwivirus borborenecus	BK014194	0.00153139	0.00185874	0.00153139	0.00185874	91.4459	1	653	538
Steitzviridae	Zuysuivirus	Zuysuivirus humivivens	BK013911	0.0141593	0.0141593	0	0	91.1813	0	565	565
Sunviridae	Sunshinevirus	Sunshinevirus reptilis	NC_025345	0.151369	0.203905	0.0257649	0.0347072	84.365	32	1242	922
548	Tetipavirus	Tetipavirus asiadaptatum	BK013603	0.0185185	0.020073	0.00505051	0.00547445	90.4705	3	594
Tobaniviridae	Bafinivirus	Fathead minnow nidovirus 1	NC_038295	0.0653409	0.0687593	0.0397727	0.0418535	86.6741	28	704	669
Tobaniviridae	Bostovirus	Bovine nidovirus 1	NC_027199	0.0740741	0.0749665	0.0171958	0.0174029	86.9522	13	756	747
Tobaniviridae	Infratovirus	Infratovirus 1	NC_033700	0.0584046	0.0586552	0.019943	0.0200286	87.7172	14	702	699
Tobaniviridae	Lyctovirus	Lycodon tobanivirus 1	NC_046963	0.0573664	0.0577428	0.0156454	0.015748	88.169	12	767	762
Tobaniviridae	Oncotshavirus	Chinook salmon nidovirus 1	NC_026812	0.0712251	0.0749625	0.0270655	0.0284858	87.2206	19	702	667
Tobaniviridae	Pregotovirus	Morelia tobanivirus 1	NC_035465	0.0623229	0.0626781	0.0226629	0.022792	87.697	16	706	702
Tobaniviridae	Sectovirus	Sectovirus 1	NC_043490	0.0430809	0.0431373	0.0117493	0.0117647	88.3596	9	766	765
Tobaniviridae	Septovirus	Septovirus foka	MN161566	0.0542083	0.0545977	0.0370899	0.0373563	86.6425	26	701	696
Tobaniviridae	Sertovirus	Sertovirus cona	MN161561	0.0524246	0.0534045	0.0144168	0.0146862	87.9704	11	763	749
Tobaniviridae	Torovirus	Torovirus banli	MW561977	0.124834	0.131653	0.0185923	0.0196078	85.2043	14	753	714
Tobaniviridae	Vebetovirus	Vebetovirus paba	MT997159	0.0745098	0.075	0.0326797	0.0328947	87.0978	25	765	760
Togaviridae	Alphavirus	Mucambo virus	NC_038672	0.00658979	0.00679117	0	0	89.8086	0	607	589
Tombusviridae	Alphacarmovirus	Alphacarmovirus adonis	NC_040794	0.00575816	0.00592885	0	0	93.7147	0	521	506
Tombusviridae	Alphanecrovirus	Alphanecrovirus oleae	NC_001721	0.00383877	0.00399202	0.00191939	0.00199601	93.4039	1	521	501
Tombusviridae	Aureusvirus	Aureusvirus dioscoreae	NC_022895	0.0446602	0.0456349	0.0116505	0.0119048	91.633	6	515	504
Tombusviridae	Avenavirus	Avenavirus avenae	NC_003633	0.0649351	0.0671785	0.0519481	0.0537428	89.6711	28	539	521
Tombusviridae	Betacarmovirus	Betacarmovirus hibisci	NC_003608	0.0173077	0.0174757	0.00192308	0.00194175	91.8666	1	520	515
Tombusviridae	Betanecrovirus	Betanecrovirus porri	NC_001822	0.0442308	0.0455446	0.00961538	0.00990099	91.2138	5	520	505
Tombusviridae	Dianthovirus	Dianthovirus trifolii	NC_003756	0.110283	0.117089	0.0223547	0.0237342	87.1113	15	671	632
Tombusviridae	Gallantivirus	Gallantivirus galinsogae	NC_001818	0.0211946	0.0219124	0.00192678	0.00199203	90.6694	1	519	502
Tombusviridae	Gammacarmovirus	Gammacarmovirus vignae	NC_003535	0.0330097	0.0337972	0.00194175	0.00198807	91.9925	1	515	503
Tombusviridae	Luteovirus	Luteovirus phaseoli	NC_003369	0.0644122	0.0699301	0.0225443	0.0244755	90.1338	14	621	572
Tombusviridae	Macanavirus	Macanavirus furcraeae	NC_020469	0.0269231	0.0273438	0.00192308	0.00195312	91.5844	1	520	512
Tombusviridae	Machlomovirus	Machlomovirus zeae	NC_003627	0.00760456	0.00760456	0	0	92.6036	0	526	526
Tombusviridae	Panicovirus	Panicovirus paspali	NC_021705	0.0742049	0.0777778	0.0212014	0.0222222	89.8267	12	566	540
Tombusviridae	Pelarspovirus	Pelarspovirus jasmini	NC_055545	0.0285307	0.0314465	0	0	90.9883	0	701	636
Tombusviridae	Tombusvirus	Tombusvirus moroccoense	NC_020073	0.116883	0.121622	0.0548341	0.0570571	85.9151	38	693	666
Tombusviridae	Tralespevirus	Tralespevirus gompholobii	NC_030742	0.0444126	0.0479876	0.0186246	0.0201238	88.9228	13	698	646
Tombusviridae	Umbravirus	Umbravirus patriniae	NC_055564	0.0324324	0.0414508	0.0108108	0.0138169	95.2313	8	740	579
Tombusviridae	Zeavirus	Zeavirus zeae	NC_007729	0.0326923	0.0333333	0.0115385	0.0117647	92.0723	6	520	510
Tospoviridae	Orthotospovirus	Orthotospovirus callaflavi	FJ822962	0.130751	0.135565	0.0225989	0.023431	80.7158	28	1239	1195
Totiviridae	Giardiavirus	Giardia lamblia virus	NC_003555	0.196213	0.221359	0.0791738	0.0893204	81.245	46	581	515
Totiviridae	Leishmaniavirus	Leishmania RNA virus 2	NC_002064	0.0636238	0.0661871	0.0179806	0.018705	87.8781	13	723	695
Totiviridae	Totivirus	Tuber aestivum virus 1	NC_038698	0.0229885	0.0240642	0	0	90.4772	0	783	748
Totiviridae	Trichomonasvirus	Trichomonas vaginalis virus 4	NC_038700	0.0361011	0.0554529	0.00361011	0.00554529	98.2193	3	831	541
Totiviridae	Victorivirus	Rosellinia necatrix victorivirus 1	NC_021565	0.0467172	0.0467762	0.00505051	0.00505689	89.3956	4	792	791
Tulasviridae	Orthotulasvirus	Orthotulasvirus tulasnellae	MN793997	0.0462704	0.157823	0.0115676	0.0394558	108	29	2507	735
Tymoviridae	Maculavirus	Maculavirus vitis	NC_003347	0.0348101	0.0456432	0.00158228	0.00207469	95.9395	1	632	482
Tymoviridae	Marafivirus	Marafivirus syrahense	NC_012484	0.0798669	0.097561	0.0366057	0.0447154	92.8258	22	601	492
Tymoviridae		Poinsettia mosaic virus	NC_002164	0.0418118	0.0497925	0.00174216	0.00207469	93.9391	1	574	482
Tymoviridae	Tymovirus	Tymovirus brassicae	NC_004063	0.0324786	0.0392562	0.0153846	0.018595	95.0659	9	585	484
Virgaviridae	Furovirus	Japanese soil-borne wheat mosaic virus	NC_038850	0.00591716	0.00613497	0.00197239	0.00204499	90.8864	1	507	489
Virgaviridae	Goravirus	Gentian ovary ringspot virus	NC_024501	0.00628931	0.00636943	0.00209644	0.00212314	90.7513	1	477	471
Virgaviridae	Hordeivirus	Barley stripe mosaic virus	NC_003478	0.00298063	0.00410678	0.00149031	0.00205339	89.6939	1	671	487
Virgaviridae	Pecluvirus	Indian peanut clump virus	NC_004729	0.0095057	0.00984252	0.00190114	0.0019685	90.4209	1	526	508
Virgaviridae	Pomovirus	Potato mop-top virus	NC_003723	0.00609756	0.00621118	0.00609756	0.00621118	83.1339	1	164	161
Virgaviridae	Tobamovirus	Turnip vein-clearing virus	NC_001873	0.0622155	0.0622155	0.0227618	0.0227618	83.3513	15	659	659
Virgaviridae	Tobravirus	Pepper ringspot virus	NC_003669	0.0527086	0.0531758	0.0248902	0.0251108	86.9325	17	683	677
503	Winunavirus	Winunavirus asiadaptatum	BK014188	0.0124777	0.0139165	0.00178253	0.00198807	91.6041	1	561
Wupedeviridae	Wumivirus	Wumivirus millepedae	NC_043500	0.086728	0.39521	0.021025	0.0958084	70.8761	16	761	167
Xinmoviridae	Alasvirus	Alasvirus muscae	NC_033055	0.0713686	0.0743007	0	0	87.0178	0	1191	1144
Xinmoviridae	Anphevirus	Anphevirus xinchengense	NC_031244	0.054986	0.057226	0	0	87.5632	0	1073	1031
Xinmoviridae	Doupovirus	Doupovirus australiaense	MF176268	0.0422078	0.0446735	0.00487013	0.00515464	89.9339	6	1232	1164
Xinmoviridae	Draselvirus	Draselvirus dentati	NC_033027	0.0728033	0.075718	0.0117155	0.0121845	87.5876	14	1195	1149
Xinmoviridae	Drunivirus	Drunivirus chambonense	NC_043484	0.0593645	0.0608919	0.00167224	0.00171527	84.3431	2	1196	1166
Xinmoviridae	Gambievirus	Gambievirus bolahunense	NC_055112	0.0544106	0.0577933	0	0	88.7914	0	1213	1142
Xinmoviridae	Gylbovirus	Gylbovirus aagae	MH037149	0.0577082	0.0585284	0	0	87.2597	0	1213	1196
Xinmoviridae	Hoptevirus	Hoptevirus orthopteris	NC_032849	0.0665484	0.0665484	0.00354925	0.00354925	85.6415	4	1127	1127
Xinmoviridae	Madalivirus	Madalivirus amapaense	MH822965	0.0847737	0.0864819	0	0	85.4727	0	1215	1191
Xinmoviridae	Pelmivirus	Pelmivirus eymattense	MW288226	0.0580065	0.0598651	0.000816993	0.00084317	85.7489	1	1224	1186
Xinmoviridae	Triniovirus	Triniovirus yonagoense	LC514055	0.0831276	0.0848027	0.00246914	0.00251889	86.1689	3	1215	1191
Xinmoviridae	Ulegvirus	Ulegvirus freckenfeldense	MT153376	0.0409556	0.0421053	0	0	87.0737	0	1172	1140
Yadokariviridae	Alphayadokarivirus	Alphayadokarivirus ichibani	NC_040360	0.0401855	0.0498084	0.0108192	0.01341	88.0137	7	647	522
Yadokariviridae	Betayadokarivirus	Betayadokarivirus nibani	LC333755	0.00748503	0.0108225	0.00149701	0.0021645	94.1378	1	668	462
Yueviridae	Yuyuevirus	Yuyuevirus shaheense	NC_033289	0.1673	0.22449	0.0865019	0.116071	81.0696	182	2104	1568
