# Supplementary material for: Revealing deep evolutionary relationships between RNA viruses using predicted structural models of viral RNA polymerases
Source: Mol Biol Evol. 2026 Apr 7;43(4):msag088. doi: 10.1093/molbev/msag088 (PMC13107431; doi:10.1093/molbev/msag088)
Supplement: msag088_Supplementary_Data [file msag088_supplementary_data.zip › Supplementary_Table_S3.xlsx]

## Sheet: Supplementary_Table_S3
Supplementary Table S3. The experimental RdRP structures used in the study. The Protein Data Bank (PDB) identifiers and the taxonomic classification by the ICTV.
PDB identifier and chain	Virus species	Virus genus	Virus family
8C4S A	Orthohantavirus hantanense	Orthohantavirus	Hantaviridae
5AMQ A	Orthobunyavirus lacrossense	Orthobunyavirus	Peribunyaviridae
6Y6K A	Bandavirus dabieense	Banyangvirus	Phenuiviridae
4WSB B	Influenza A virus	Alphainfluenzavirus	Orthomyxoviridae
4WRT B	Influenza B virus	Betainfluenzavirus	Orthomyxoviridae
5D98 B	Influenza C virus	Gammainfluenzavirus	Orthomyxoviridae
6KUJ B	Influenza D virus	Deltainfluenzavirus	Orthomyxoviridae
7YER A	Orthoebolavirus zairense	Ebolavirus	Filoviridae
7YOT A	Orthoavulavirus javaense	Orthoavulavirus	Paramyxoviridae
6V86 A	Orthorubulavirus mammalis	Rubusvirus	Paramyxoviridae
6U5O L	Metapneumovirus hominis	Metapneumovirus	Pneumoviridae
8FPI A	Orthopneumovirus hominis	Orthopneumovirus	Pneumoviridae
6UEB A	Lyssavirus rabies	Lyssavirus	Rhabdoviridae
5A22 A(residues 35–865)	Vesicularvirus indiana	Vesiculovirus	Rhabdoviridae
2R7R A	Rotavirus A	Rotavirus	Sedoreoviridae
5ZVS 2	Aquareovirus G	Aquareovirus	Spinareoviridae
6PNS A	Bluetongue virus	Orbivirus	Sedoreoviridae
3JB6 A	Cypovirus 1	Cypovirus	Spinarepviridae
1MWH A	Mammalian orthoreovirus	Orthoreovirus	Spinareoviridae
1UVJ A	Cystovirus phi6	Cystovirus	Cystoviridae
2YI9 A	Aquabirnavirus salmonidae	Aquabirnavirus	Birnaviridae
5CYR A	Thosea asigna virus	Alphapermutotetravirus	Permutotetraviridae
8FM9 A	Flock house virus	Alphanodavirus	Nodaviridae
7VB4 A	Sindbis virus	Alphavirus	Togaviridae
3TYQ A	Hepacivirus hominis	Hepacivirus	Flaviviridae
3VWS A	Orthoflavivirus dengue	Flavivirus	Flaviviridae
1S49 A	Pestivirus bovis	Pestivirus	Flaviviridae
5I61 A	Orthopicobirnavirus hominis	Picobirnavirus	Picobirnaviridae
8G6R A	Porcine epidemic diarrhea virus	Alphacoronavirus	Coronaviridae
7BTF A	Severe acute respiratory syndrome-related coronavirus	Betacoronavirus	Coronaviridae
1KHV A	Rabbit hemorrhagic disease virus	Lagovirus	Caliciviridae
3BSO A	Norwalk virus	Norovirus	Caliciviridae
2UUT A	Sapporo virus	Sapovirus	Caliciviridae
8IIB A	Aparavirus israelense	Aparavirus	Dicistroviridae
4NYZ A	Cardiovirus A	Cardiovirus	Picornaviridae
3N6M A	Enterovirus A	Enterovirus	Picornaviridae
6R1I A	Aichivirus C	Kobuvirus	Picornaviridae
6QWT A	Sicinivirus A	Sicinivirus	Picornaviridae
3MMP F	Qubevirus durum	Allolevivirus	Leviviridae
