# Supplementary material for: Revealing deep evolutionary relationships between RNA viruses using predicted structural models of viral RNA polymerases
Source: Mol Biol Evol. 2026 Apr 7;43(4):msag088. doi: 10.1093/molbev/msag088 (PMC13107431; doi:10.1093/molbev/msag088)
Supplement: msag088_Supplementary_Data [file msag088_supplementary_data.zip › Supplementary_Table_S4.xlsx]

## Sheet: Sheet1
Supplementary Table S4. RdRPs used for structure-based phylogenetic tree of 39 predicted RdRP models. A corresponding set to experimental RdRp structure tree.
reference_number	Isolate sort	Realm	Kingdom	Phylum	Class	Order	Family	Genus	Species	Exemplar	Virus name	Virus name abbreviation	Virus isolate	Virus Genbank access	Virus RefSeq access	Genome coverage	Genome composition	Host source	RdRp Genbank/Refseq nucleotide	RdRp Genbank/refseq protein	coverage_protein_prediction	coverage_after_cutting	passed_quality_control
713	1	Riboviria	Orthornavirae	Lenarviricota	Leviviricetes	Norzivirales	Fiersviridae	Qubevirus	Qubevirus faecium	E	Enterobacteria phage FI 4184 b			EF068134	NC_028902	Complete genome	ssRNA(+)	bacteria	NC_028902	YP_009208148.1	1-586	5-556	True
468	1	Riboviria	Orthornavirae	Pisuviricota	Duplopiviricetes	Durnavirales	Picobirnaviridae	Orthopicobirnavirus	Orthopicobirnavirus beihaiense	E	Běihǎi picobirnavirus 7	BHNXC57916		Seg1: KX884063; Seg2: KX884062	Seg1: NC_032498; Seg2: NC_032502	Complete genome	dsRNA	invertebrates	NC_032502	YP_009333352.1	1-492	2-459	True
190	1	Riboviria	Orthornavirae	Duplornaviricota	Resentoviricetes	Reovirales	Sedoreoviridae	Orbivirus	Chenuda virus	E	Chenuda virus	CNUV	EGY1954/01	Seg1: KP268794; Seg2: KP268795; Seg3: KP268796; Seg4: KP268797; Seg5: KP268798; Seg6: KP268799; Seg7: KP268800; Seg8: KP268801; Seg9: KP268802; Seg10: KP268803	Seg1: NC_027534; Seg2: NC_027535; Seg3: NC_027536; Seg4: NC_027537; Seg5: NC_027538; Seg6: NC_027548; Seg7: NC_027549; Seg8: NC_027550; Seg9: NC_027551; Seg10: NC_027552	Complete genome	dsRNA	invertebrates, vertebrates	NC_027534	YP_009158878.1	1-1285	1-1256	True
28	1	Riboviria	Orthornavirae	Duplornaviricota	Resentoviricetes	Reovirales	Sedoreoviridae	Rotavirus	Rotavirus A	E	rotavirus A	RVA	RVA/Simian-tc/ZAF/SA11-H96/1958/G3P5B[2]	Seg1: DQ838640; Seg2: DQ838635; Seg3: DQ838645; Seg4: DQ841262; Seg5: DQ838599; Seg6: DQ838650; Seg7: DQ838610; Seg8: DQ838615; Seg9: DQ838620; Seg10: DQ838625; Seg11: DQ838630	Seg1: NC_011507; Seg2: NC_011506; Seg3: NC_011508; Seg4: NC_011510; Seg5: NC_011500; Seg6: NC_011509; Seg7: NC_011501; Seg8: NC_011502; Seg9: NC_011503; Seg10: NC_011504; Seg11: NC_011505	Complete genome	dsRNA	vertebrates	NC_011507	YP_002302227.1	1-1088	1-906	True
711	1	Riboviria	Orthornavirae	Duplornaviricota	Resentoviricetes	Reovirales	Spinareoviridae	Cypovirus	Cypovirus 16	E	Choristoneura fumiferana cypovirus 16; cypovirus 16	CfCPV16; CPV16	British Columbia 2006	Seg2: EU486988; Seg3: EU486989; Seg4: EU486990; Seg5: EU201039; Seg7: EU201040; Seg8: EU201041; Seg9: EU201042; Seg10: EU201043	Seg2: NC_038648; Seg3: NC_038649; Seg4: NC_038652; Seg5: NC_038645; Seg7: NC_038651; Seg8: NC_038646; Seg9: NC_038647; Seg10: NC_038650	Partial genome	dsRNA	invertebrates	NC_038648	YP_009507764.1	1-1225	1-1225	True
36	1	Riboviria	Orthornavirae	Duplornaviricota	Resentoviricetes	Reovirales	Spinareoviridae	Aquareovirus	Aquareovirus C	E	golden shiner reovirus; aquareovirus C	GSRV; ARVC		Seg1: AF403398; Seg2: AF403399; Seg3: AF403400; Seg4: AF403401; Seg5: AF403402; Seg6: AF403403; Seg7: AF403404; Seg8: AF403405; Seg9: AF403406; Seg10: AF403407; Seg11: AF403408	Seg1: NC_005166; Seg2: NC_005167; Seg3: NC_005168; Seg4: NC_005169; Seg5: NC_005170; Seg6: NC_005171; Seg7: NC_005172; Seg8: NC_005173; Seg9: NC_005174; Seg10: NC_005175; Seg11: NC_005176	Complete genome	dsRNA	vertebrates	NC_005167	NP_938061.1	1-1274	1-1274	True
508	1	Riboviria	Orthornavirae	Duplornaviricota	Resentoviricetes	Reovirales	Spinareoviridae	Orthoreovirus	Nelson Bay orthoreovirus	E	Nelson Bay orthoreovirus	NBV	Pulau	L1: JF342666; L2: JF342667; L3: JF342668; M1: JF342669; M2: JF342670; M3: JF342671; S1: AY357730; S2: AY357731; S3: AY357732; S4: AY357733	L1: NC_038665; L2: NC_038660; L3: NC_038662; M1: NC_038661; M2: NC_038664; M3: NC_038666; S1: NC_038667; S2: NC_038659; S3: NC_038663; S4: NC_038658	Complete genome	dsRNA	vertebrates	NC_038660	YP_009507778.1	1-1259	1-1259	True
752	1	Riboviria	Orthornavirae	Duplornaviricota	Vidaverviricetes	Mindivirales	Cystoviridae	Cystovirus	Cystovirus phi13	E	Pseudomonas phage phi13	phi13		L: AF261668; M: AF261667; S: AF261666	L: NC_004172; M: NC_004171; S: NC_004170	Complete genome	dsRNA	bacteria	NC_004172	NP_690817.1	1-713	42-713	True
980	1	Riboviria	Orthornavirae	Negarnaviricota	Insthoviricetes	Articulavirales	Orthomyxoviridae	Alphainfluenzavirus	Alphainfluenzavirus influenzae	E	influenza A virus	IAV	A/PR/8/34	RNA1: V00603; RNA2: J02151; RNA3: V01106; RNA4: V01088; RNA5: J02147; RNA6: J02146; RNA7: V01099; RNA8: J02150	RNA1: NC_002023; RNA2: NC_002021; RNA3: NC_002022; RNA4: NC_002017; RNA5: NC_002019; RNA6: NC_002018; RNA7: NC_002016; RNA8: NC_002020	Complete genome	ssRNA(-)	vertebrates	NC_002021	NP_040985.1	1-757	1-757	True
892	1	Riboviria	Orthornavirae	Negarnaviricota	Insthoviricetes	Articulavirales	Orthomyxoviridae	Betainfluenzavirus	Betainfluenzavirus influenzae	E	influenza B virus	IBV	B/Lee/40	RNA1: M14880; RNA2: AF101982; RNA3: AF102017; RNA4: K00423; RNA5: K01395; RNA6: J02095; RNA7: J02094; RNA8: J02096	RNA1: NC_002204; RNA2: NC_002205; RNA3: NC_002206; RNA4: NC_002207; RNA5: NC_002208; RNA6: NC_002209; RNA7: NC_002210; RNA8: NC_002211	Complete genome	ssRNA(-)	vertebrates	NC_002204	NP_056657.1	1-752	1-752	True
855	1	Riboviria	Orthornavirae	Negarnaviricota	Insthoviricetes	Articulavirales	Orthomyxoviridae	Deltainfluenzavirus	Deltainfluenzavirus influenzae	E	influenza C virus	ICV	C/Ann Arbor/1/50	RNA1: AB126191; RNA2: AB126192; RNA3: AB126193; RNA4: AB126194; RNA5: AB126195; RNA6: AB126196; RNA7: AB283001	RNA1: NC_006307; RNA2: NC_006308; RNA3: NC_006309; RNA4: NC_006310; RNA5: NC_006311; RNA6: NC_006312; RNA7: NC_006306	Complete genome	ssRNA(-)	vertebrates	NC_006308	YP_089653.1	1-754	1-754	True
586	1	Riboviria	Orthornavirae	Negarnaviricota	Insthoviricetes	Articulavirales	Orthomyxoviridae	Gammainfluenzavirus	Gammainfluenzavirus influenzae	E	influenza D virus	IDV	D/swine/Oklahoma/1334/2011	RNA1: JQ922305; RNA2: JQ922306; RNA3: JQ922307; RNA4: JQ922308; RNA5: JQ922309; RNA6: JQ922310; RNA7: JQ922311	RNA1: NC_036616; RNA2: NC_036615; RNA3: NC_036619; RNA4: NC_036618; RNA5: NC_036617; RNA6: NC_036620; RNA7: NC_036621	Complete genome	ssRNA(-)	vertebrates	NC_036615	YP_009449556.1	1-753	1-753	True
573	1	Riboviria	Orthornavirae	Negarnaviricota	Ellioviricetes	Bunyavirales	Phenuiviridae	Wenrivirus	Wenrivirus penaei	E	Wēnzhōu shrimp virus 1	WzSV-1	BJDX-5	L: KM817686; M: KM817719; S: KM817746	L: NC_031287; M: NC_031292; S: NC_031290	Complete genome	ssRNA(-)	invertebrates	NC_031287	YP_009304989.1	1-2051	403-1463	True
696	1	Riboviria	Orthornavirae	Negarnaviricota	Ellioviricetes	Bunyavirales	Peribunyaviridae	Pacuvirus	Pacuvirus evaense	E	Rio Preto da Eva virus	RPEV	BEAR540870	L: KM225257; M: KM225258; S: KM225259	L: NC_043605; M: NC_043603; S: NC_043604	Complete genome	ssRNA(-)	invertebrates, vertebrates	NC_043605	YP_009666934.1	1-2252	395-1490	True
509	1	Riboviria	Orthornavirae	Negarnaviricota	Ellioviricetes	Bunyavirales	Hantaviridae	Orthohantavirus	Orthohantavirus fugongense	E	Fugong virus	FUGV	FG10	L: KT899703; M: KT899702; S: KT899701	L: NC_034467; M: NC_034466; S: NC_034473	Complete genome	ssRNA(-)	vertebrates	NC_034467	YP_009362034.1	1-2152	1-1485	True
857	1	Riboviria	Orthornavirae	Negarnaviricota	Monjiviricetes	Mononegavirales	Rhabdoviridae	Vesiculovirus	Vesiculovirus jurona	E	Jurona virus	JURV	BeAr40578	KM204996	NC_039206	Complete coding genome	ssRNA(-)	invertebrates, vertebrates	NC_039206	YP_009513007.1	1-2090	26-1249	True
12	1	Riboviria	Orthornavirae	Negarnaviricota	Monjiviricetes	Mononegavirales	Rhabdoviridae	Lyssavirus	Lyssavirus australis	E	Australian bat lyssavirus	ABLV	insectivorous	AF081020	NC_003243	Complete coding genome	ssRNA(-)	vertebrates	NC_003243	NP_478343.1	1-2128	35-1273	True
118	1	Riboviria	Orthornavirae	Negarnaviricota	Monjiviricetes	Mononegavirales	Pneumoviridae	Orthopneumovirus	Orthopneumovirus muris	E	murine orthopneumovirus; murine pneumonia virus	MPV	15	AY729016		Complete genome	ssRNA(-)	vertebrates	AY729016	AAW79184.1	1-2040	22-1319	True
53	1	Riboviria	Orthornavirae	Negarnaviricota	Monjiviricetes	Mononegavirales	Pneumoviridae	Metapneumovirus	Metapneumovirus avis	E	avian metapneumovirus	AMPV	A; LAH A	AY640317	NC_039231	Complete genome	ssRNA(-)	vertebrates	NC_039231	YP_009513228.1	1-2004	1-1293	True
969	1	Riboviria	Orthornavirae	Negarnaviricota	Monjiviricetes	Mononegavirales	Filoviridae	Orthoebolavirus	Orthoebolavirus taiense	E	Taï Forest virus	TAFV	Taï Forest virus/H.sapiens-tc/CIV/1994/Pauléoula-CI	FJ217162	NC_014372	Complete coding genome	ssRNA(-)	vertebrates	NC_014372	YP_003815431.1	1-2210	1-1289	True
84	1	Riboviria	Orthornavirae	Negarnaviricota	Monjiviricetes	Mononegavirales	Paramyxoviridae	Orthorubulavirus	Orthorubulavirus laryngotracheitidis	E	human parainfluenza virus 2	HPIV-2	X57559	NC_003443		Complete genome	ssRNA(-)	vertebrates	NC_003443	NP_598406.1	1-2262	1-1318	True
518	1	Riboviria	Orthornavirae	Negarnaviricota	Monjiviricetes	Mononegavirales	Paramyxoviridae	Orthoavulavirus	Orthoavulavirus newyorkense	E	avian paramyxovirus 9	APMV-9	duck/New York/22/1978	EU910942	NC_025390	Complete genome	ssRNA(-)	vertebrates	NC_025390	YP_009094364.1	1-2210	1-1288	True
878	1	Riboviria	Orthornavirae	Kitrinoviricota	Alsuviricetes	Martellivirales	Togaviridae	Alphavirus	Mucambo virus	E	Mucambo virus; Venezuelan equine encephalitis virus IIIA	MUCV; VEEV-IIIA	Mucambo BeAn 8	AF075253	NC_038672	Complete genome	ssRNA(+)	invertebrates, vertebrates	NC_038672	YP_009509026.1	1-607	20-607	True
366	1	Riboviria	Orthornavirae	Kitrinoviricota	Magsaviricetes	Nodamuvirales	Nodaviridae	Alphanodavirus	Boolarra virus	E	Boolarra virus	BoV		RNA1: AF329080; RNA2: X15960	RNA1: NC_004142; RNA2: NC_004145	Complete genome	ssRNA(+)	invertebrates	NC_004142	NP_689439.1	1-998	297-871	True
631	1	Riboviria	Orthornavirae				Permutotetraviridae	Alphapermutotetravirus	Thosea asigna virus	E	Thosea asigna virus	TaV		AF062037; AF282930	NC_043232; NC_043231	Partial genome	ssRNA(+)	invertebrates	NC_043232	YP_009665207.1	1-1257	12-671	True
880	1	Riboviria	Orthornavirae				Birnaviridae	Aquabirnavirus	Aquabirnavirus salmonidae	E	infectious pancreatic necrosis virus	IPNV	Jasper	SegA: M18049; SegB: M58756	SegA: NC_001915; SegB: NC_001916	Complete genome	dsRNA	vertebrates	NC_001916	NP_047197.1	1-845	5-793	True
181	1	Riboviria	Orthornavirae	Pisuviricota	Pisoniviricetes	Nidovirales	Coronaviridae	Alphacoronavirus	Porcine epidemic diarrhea virus	E	porcine epidemic diarrhea virus	PEDV	CV777	AF353511	NC_003436	Complete genome	ssRNA(+)	vertebrates	NC_003436	NP_839965.1	1-927	3-890	True
111	1	Riboviria	Orthornavirae	Pisuviricota	Pisoniviricetes	Nidovirales	Coronaviridae	Betacoronavirus	Human coronavirus HKU1	E	human coronavirus HKU1	HCoV_HKU1	HKU1	AY597011	NC_006577	Complete genome	ssRNA(+)	vertebrates	NC_006577	YP_459941.1	1-928	16-894	True
833	1	Riboviria	Orthornavirae	Kitrinoviricota	Flasuviricetes	Amarillovirales	Flaviviridae	Hepacivirus	Hepacivirus rhabdomysis	E	rodent hepacivirus	RHV-I	3/RSA/2008	KC411806	NC_038428	Complete coding genome	ssRNA(+)	vertebrates	NC_038428	YP_009679033.1	1-586	1-546	True
436	1	Riboviria	Orthornavirae	Kitrinoviricota	Flasuviricetes	Amarillovirales	Flaviviridae	Pestivirus	Pestivirus ovis	E	Border disease virus	BDV	X818	AF037405	NC_003679	Complete genome	ssRNA(+)	vertebrates	NC_003679	NP_777545.1	1-718	13-672	True
506	1	Riboviria	Orthornavirae	Kitrinoviricota	Flasuviricetes	Amarillovirales	Flaviviridae	Orthoflavivirus	Orthoflavivirus nilense	E	West Nile virus	WNV	956	M12294	NC_001563	Complete genome	ssRNA(+)	invertebrates, vertebrates	NC_001563	NP_776022.1	1-905	1-905	True
489	1	Riboviria	Orthornavirae	Pisuviricota	Pisoniviricetes	Picornavirales	Caliciviridae	Norovirus	Norwalk virus	E	Norwalk virus	NV	US/1968	M87661	NC_001959	Complete genome	ssRNA(+)	vertebrates	NC_001959	NP_786950.1	1-508	1-508	True
8	1	Riboviria	Orthornavirae	Pisuviricota	Pisoniviricetes	Picornavirales	Caliciviridae	Sapovirus	Sapporo virus	E	Sapporo virus	SV	JP/1982	HM002617		Complete genome	ssRNA(+)	vertebrates	HM002617	ADG03646.1	1227-1793	1227-1702	True
315	1	Riboviria	Orthornavirae	Pisuviricota	Pisoniviricetes	Picornavirales	Caliciviridae	Lagovirus	European brown hare syndrome virus	E	European brown hare syndrome virus	EBHSV	GD/FR/1989	Z69620	NC_002615	Complete genome	ssRNA(+)	vertebrates	NC_002615	NP_786902.1	1-516	7-503	True
505	1	Riboviria	Orthornavirae	Pisuviricota	Pisoniviricetes	Picornavirales	Dicistroviridae	Aparavirus	Aparavirus cancerluti	E	mud crab virus	MCV		HM777507	NC_014793	Complete genome	ssRNA(+)	invertebrates	NC_014793	YP_004063985.1	1687-2179	1687-2179	True
360	1	Riboviria	Orthornavirae	Pisuviricota	Pisoniviricetes	Picornavirales	Picornaviridae	Enterovirus	Enterovirus L	E	enterovirus L1	EV-L1	Macaca mulatta/SEV-gx/2014/China	KU587555	NC_029905	Complete genome	ssRNA(+)	vertebrates	NC_029905	YP_009249473.1	1-477	30-477	True
688	1	Riboviria	Orthornavirae	Pisuviricota	Pisoniviricetes	Picornavirales	Picornaviridae	Cardiovirus	Cardiovirus A	E	cardiovirus A1; encephalomyocarditis virus 1	EMCV-1	Ruckert	M81861	NC_001479	Complete genome	ssRNA(+)	vertebrates	NC_001479	NP_740411.1	1-460	1-460	True
628	1	Riboviria	Orthornavirae	Pisuviricota	Pisoniviricetes	Picornavirales	Picornaviridae	Sicinivirus	Sicinivirus A	E	sicinivirus A1	SiV-A1	chicken/UCC001/Eire	KF741227	NC_023861	Complete coding genome	ssRNA(+)	vertebrates	NC_023861	YP_009021777.1	1-472	1-472	True
216	1	Riboviria	Orthornavirae	Pisuviricota	Pisoniviricetes	Picornavirales	Picornaviridae	Kobuvirus	Aichivirus B	E	aichivirus B1; bovine kobuvirus	AiV-B1; BKV	U-1	AB084788	NC_004421	Complete genome	ssRNA(+)	vertebrates	NC_004421	NP_859028.1	1-469	1-469	True
