# Supplementary material for: Revealing deep evolutionary relationships between RNA viruses using predicted structural models of viral RNA polymerases
Source: Mol Biol Evol. 2026 Apr 7;43(4):msag088. doi: 10.1093/molbev/msag088 (PMC13107431; doi:10.1093/molbev/msag088)
Supplement: msag088_Supplementary_Data [file msag088_supplementary_data.zip › Supplementary_Table_S5.xlsx]

## Sheet: RdRp_phylo_dataset
Supplementary Table S5. The predicted RdRP models used in the phylogenetic treed of 96 RNA viruses. Each selected virus represent a unique virus family or a floating genera.
Phylum	Class	Order	Family	Genus	Species	Genome composition	Host source	RdRp Genbank/Refseq nucleotide	RdRp Genbank/refseq protein	coverage_protein_prediction	coverage_after_cutting
Duplornaviricota	Chrymotiviricetes	Ghabrivirales	Alternaviridae	Alternavirus	Alternavirus aspergilli	dsRNA	fungi	NC_020103	YP_007353985.1	1-1124	217-955
Duplornaviricota	Chrymotiviricetes	Ghabrivirales	Chrysoviridae	Alphachrysovirus	Alphachrysovirus penicillii	dsRNA	fungi	NC_007539	YP_392482.1	1-1117	163-1032
Duplornaviricota	Chrymotiviricetes	Ghabrivirales	Megabirnaviridae	Megabirnavirus	Rosellinia necatrix megabirnavirus 1	dsRNA	fungi	NC_013462	YP_003288763.1	1-1111	279-961
Duplornaviricota	Chrymotiviricetes	Ghabrivirales	Quadriviridae	Quadrivirus	Rosellinia necatrix quadrivirus 1	dsRNA	fungi	NC_016760	YP_005097975.1	1-1310	478-1173
Duplornaviricota	Chrymotiviricetes	Ghabrivirales	Totiviridae	Totivirus	Tuber aestivum virus 1	dsRNA	fungi	NC_038698	YP_009507833.1	1-795	1-747
Duplornaviricota	Resentoviricetes	Reovirales	Sedoreoviridae	Orbivirus	Chenuda virus	dsRNA	invertebrates, vertebrates	NC_027534	YP_009158878.1	1-1285	1-1256
Duplornaviricota	Resentoviricetes	Reovirales	Spinareoviridae	Orthoreovirus	Nelson Bay orthoreovirus	dsRNA	vertebrates	NC_038660	YP_009507778.1	1-1259	1-1259
Duplornaviricota	Vidaverviricetes	Mindivirales	Cystoviridae	Cystovirus	Cystovirus phi13	dsRNA	bacteria	NC_004172	NP_690817.1	1-713	42-713
Kitrinoviricota	Alsuviricetes	Hepelivirales	Hepeviridae	Piscihepevirus	Piscihepevirus heenan	ssRNA(+)	vertebrates	NC_015521	YP_004464929.1	1-484	21-481
Kitrinoviricota	Alsuviricetes	Martellivirales	Bromoviridae	Alfamovirus	Alfalfa mosaic virus	ssRNA(+)	plants	NC_002024	YP_053235.1	101-790	278-762
Kitrinoviricota	Alsuviricetes	Martellivirales	Closteroviridae	Velarivirus	Grapevine leafroll-associated virus 7	ssRNA(+)	plants	NC_016436	YP_004935919.1	1-505	16-505
Kitrinoviricota	Alsuviricetes	Martellivirales	Endornaviridae	Alphaendornavirus	Agaricus bisporus alphaendornavirus 1	ssRNA(+)	fungi	NC_055468	YP_010086750.1	3607-4209	3716-4209
Kitrinoviricota	Alsuviricetes	Martellivirales	Kitaviridae	Higrevirus	Higrevirus waimanalo	ssRNA(+)	plants	NC_016141	YP_004928118.1	2092-2645	2156-2638
Kitrinoviricota	Alsuviricetes	Martellivirales	Mayoviridae	Pteridovirus	Pteridovirus filicis	ssRNA(+)	plants	NC_013133	YP_003126903.1	1312-1909	1407-1878
Kitrinoviricota	Alsuviricetes	Martellivirales	Togaviridae	Alphavirus	Mucambo virus	ssRNA(+)	invertebrates, vertebrates	NC_038672	YP_009509026.1	1-607	20-607
Kitrinoviricota	Alsuviricetes	Tymovirales	Alphaflexiviridae	Potexvirus	Ambrosia asymptomatic virus 1	ssRNA(+)	plants	NC_055542	YP_010087332.1	1121-1592	1165-1592
Kitrinoviricota	Alsuviricetes	Tymovirales	Betaflexiviridae	Divavirus	Diuris virus B	ssRNA(+)	plants	NC_019030	YP_006908992.1	1-402	1-402
Kitrinoviricota	Alsuviricetes	Tymovirales	Deltaflexiviridae	Deltaflexivirus	Soybean-associated deltaflexivirus 1	ssRNA(+)	plants	NC_038979	YP_009508374.1	1501-2084	1651-2059
Kitrinoviricota	Alsuviricetes	Tymovirales	Gammaflexiviridae	Gammaflexivirus	Gammaflexivirus PaGFV-1	ssRNA(+)	fungi	MF375884	AVD68668.2	1-1899	1475-1881
Kitrinoviricota	Alsuviricetes	Tymovirales	Tymoviridae	Tymovirus	Tymovirus brassicae	ssRNA(+)	plants	NC_004063	NP_733819.1	1-585	42-523
Kitrinoviricota	Flasuviricetes	Amarillovirales	Flaviviridae	Hepacivirus	Hepacivirus rhabdomysis	ssRNA(+)	vertebrates	NC_038428	YP_009679033.1	1-586	1-546
Kitrinoviricota	Magsaviricetes	Nodamuvirales	Nodaviridae	Alphanodavirus	Boolarra virus	ssRNA(+)	invertebrates	NC_004142	NP_689439.1	1-998	297-871
Kitrinoviricota	Magsaviricetes	Nodamuvirales	Sinhaliviridae	Sinaivirus	Lake Sinai virus 1	ssRNA(+)	invertebrates	HQ871931	AEH26193.1	1-672	183-649
Kitrinoviricota	Tolucaviricetes	Tolivirales	Carmotetraviridae	Alphacarmotetravirus	Providence virus	ssRNA(+)	invertebrates	NC_014126	YP_003620397.1	361-915	361-915
Kitrinoviricota	Tolucaviricetes	Tolivirales	Tombusviridae	Alphanecrovirus	Alphanecrovirus oleae	ssRNA(+)	plants	NC_001721	NP_043907.1	203-723	203-702
Lenarviricota	Amabiliviricetes	Wolframvirales	Narnaviridae	Narnavirus	Saccharomyces 20S RNA narnavirus	ssRNA(+)	fungi	NC_004051	NP_660178.1	1-829	72-705
Lenarviricota	Howeltoviricetes	Cryppavirales	Mitoviridae	Triamitovirus	Triamitovirus rhor1	ssRNA(+)	fungi	NC_029991	YP_009249807.1	1-820	47-700
Lenarviricota	Leviviricetes	Norzivirales	Atkinsviridae	Pohlydovirus	Pohlydovirus arvivivens	ssRNA(+)	bacteria	BK014011	DAD52132.1	1-568	2-522
Lenarviricota	Leviviricetes	Norzivirales	Duinviridae	Beshanovirus	Beshanovirus aquicola	ssRNA(+)	bacteria	BK014219	DAD52830.1	1-582	1-459
Lenarviricota	Leviviricetes	Norzivirales	Fiersviridae	Cahdavirus	Cahdavirus humicola	ssRNA(+)	bacteria	BK013936	DAD51853.1	1-630	20-533
Lenarviricota	Leviviricetes	Norzivirales	Solspiviridae	Mahshuvirus	Mahshuvirus limivivens	ssRNA(+)	bacteria	BK013604	DAD50707.1	1-576	4-496
Lenarviricota	Leviviricetes	Timlovirales	Blumeviridae	Kahraivirus	Kahraivirus borboradaptatum	ssRNA(+)	bacteria	BK014053	DAD52270.1	1-648	2-560
Lenarviricota	Leviviricetes	Timlovirales	Steitzviridae	Hyjrovirus	Hyjrovirus geohabitans	ssRNA(+)	bacteria	BK013897	DAD51709.1	1-598	41-598
Lenarviricota	Leviviricetes			Meihzavirus	Meihzavirus luticola	ssRNA(+)	bacteria	BK013754	DAD51211.1	1-529	2-514
Lenarviricota	Leviviricetes			Nicedsevirus	Nicedsevirus caenivivens	ssRNA(+)	bacteria	BK013744	DAD51181.1	1-615	19-583
Lenarviricota	Leviviricetes			Sculuvirus	Sculuvirus humenecus	ssRNA(+)	bacteria	BK013977	DAD52009.1	1-695	5-503
Lenarviricota	Leviviricetes			Skrubnovirus	Skrubnovirus agrihabitans	ssRNA(+)	bacteria	BK014009	DAD52124.1	1-635	1-592
Lenarviricota	Leviviricetes			Tetipavirus	Tetipavirus asiadaptatum	ssRNA(+)	bacteria	BK013603	DAD50704.1	1-594	2-547
Lenarviricota	Leviviricetes			Winunavirus	Winunavirus asiadaptatum	ssRNA(+)	bacteria	BK014188	DAD52729.1	1-605	45-546
Lenarviricota	Miaviricetes	Ourlivirales	Botourmiaviridae	Epsilonscleroulivirus	Epsilonscleroulivirus plasmoparae	ssRNA(+)	algae	MN532632	QGY72575.1	1-674	17-478
Negarnaviricota	Milneviricetes	Serpentovirales	Aspiviridae	Ophiovirus	Ophiovirus mirafioriense	ssRNA(-)	plants	AF525933	AAN60447.1	1-2280	205-1303
Negarnaviricota	Monjiviricetes	Jingchuvirales	Aliusviridae	Ollusvirus	Ollusvirus culvertonense	ssRNA(-)	invertebrates	MN167499	QED21529.1	1-2492	1-1247
Negarnaviricota	Monjiviricetes	Jingchuvirales	Chuviridae	Odonatavirus	Odonatavirus draconis	ssRNA(-)	invertebrates	MW291695	UOW66031.1	1-2169	15-1183
Negarnaviricota	Monjiviricetes	Jingchuvirales	Crepuscuviridae	Aqualaruvirus	Aqualaruvirus sialis	ssRNA(-)	invertebrates	MW039261	QPB73986.1	1-2135	57-1196
Negarnaviricota	Monjiviricetes	Jingchuvirales	Myriaviridae	Myriavirus	Myriavirus myriapedis	ssRNA(-)	invertebrates	NC_032245	YP_009330113.1	1-2379	30-1184
Negarnaviricota	Monjiviricetes	Mononegavirales	Artoviridae	Peropuvirus	Peropuvirus juli	ssRNA(-)	invertebrates	NC_055115	YP_010084250.1	1-2176	9-1177
Negarnaviricota	Monjiviricetes	Mononegavirales	Bornaviridae	Carbovirus	Carbovirus queenslandense	ssRNA(-)	vertebrates	NC_039013	YP_009508484.1	1-1727	12-1117
Negarnaviricota	Monjiviricetes	Mononegavirales	Filoviridae	Thamnovirus	Thamnovirus thamnaconi	ssRNA(-)	vertebrates	NC_055176	YP_010085051.1	1-2146	25-1247
Negarnaviricota	Monjiviricetes	Mononegavirales	Lispiviridae	Leocovirus	Leocovirus coleopteris	ssRNA(-)	invertebrates	NC_032929	YP_009336889.1	1-2023	1-1209
Negarnaviricota	Monjiviricetes	Mononegavirales	Mymonaviridae	Botrytimonavirus	Botrytimonavirus botrytidis	ssRNA(-)	fungi	MT157413	QKW91270.1	1-1953	54-1163
Negarnaviricota	Monjiviricetes	Mononegavirales	Nyamiviridae	Crustavirus	Crustavirus wenzhouense	ssRNA(-)	invertebrates	NC_031275	YP_009304558.1	1-1807	15-1149
Negarnaviricota	Monjiviricetes	Mononegavirales	Paramyxoviridae	Orthoavulavirus	Orthoavulavirus newyorkense	ssRNA(-)	vertebrates	NC_025390	YP_009094364.1	1-2210	1-1288
Negarnaviricota	Monjiviricetes	Mononegavirales	Pneumoviridae	Metapneumovirus	Metapneumovirus avis	ssRNA(-)	vertebrates	NC_039231	YP_009513228.1	1-2004	1-1293
Negarnaviricota	Monjiviricetes	Mononegavirales	Rhabdoviridae	Almendravirus	Almendravirus menghai	ssRNA(-)	invertebrates	NC_040602	YP_009552125.1	1-2032	41-1197
Negarnaviricota	Monjiviricetes	Mononegavirales	Xinmoviridae	Ulegvirus	Ulegvirus freckenfeldense	ssRNA(-)	invertebrates	MT153376	QMP82151.1	1-2044	10-1147
Negarnaviricota	Ellioviricetes	Bunyavirales	Cruliviridae	Lincruvirus	Lincruvirus europense	ssRNA(-)	invertebrates	MK861116	QEQ51085.1	1-2171	445-1497
Negarnaviricota	Ellioviricetes	Bunyavirales	Discoviridae	Orthodiscovirus	Orthodiscovirus penicillii	ssRNA(-)	fungi	MG887749	AYP71800.1	1-2136	372-1437
Negarnaviricota	Ellioviricetes	Bunyavirales	Fimoviridae	Emaravirus	Emaravirus kiwii	ssRNA(-)	plants	NC_055647	YP_010088071.1	1-2297	451-1622
Negarnaviricota	Ellioviricetes	Bunyavirales	Hantaviridae	Mammantavirinae	Thottimvirus	ssRNA(-)	vertebrates	NC_034564	YP_009362290.1	1-2149	360-1484
Negarnaviricota	Ellioviricetes	Bunyavirales	Leishbuviridae	Shilevirus	Shilevirus leptomonadis	ssRNA(-)	vertebrates	NC_055204	YP_010085090.1	1-1979	400-1412
Negarnaviricota	Ellioviricetes	Bunyavirales	Peribunyaviridae	Pacuvirus	Pacuvirus evaense	ssRNA(-)	invertebrates	NC_043605	YP_009666934.1	1-2252	395-1490
Negarnaviricota	Ellioviricetes	Bunyavirales	Phasmaviridae	Hymovirus	Hymovirus chrysurae	ssRNA(-)	invertebrates	MW274746	WBM84628.1	1-2162	406-1263
Negarnaviricota	Ellioviricetes	Bunyavirales	Phenuiviridae	Wenrivirus	Wenrivirus penaei	ssRNA(-)	invertebrates	NC_031287	YP_009304989.1	1-2051	403-1463
Negarnaviricota	Insthoviricetes	Articulavirales	Orthomyxoviridae	Isavirus	Isavirus salaris	ssRNA(-)	vertebrates	NC_006503	YP_145804.1	1-708	38-611
Pisuviricota	Duplopiviricetes	Durnavirales	Amalgaviridae	Amalgavirus	Amalgavirus cepae	dsRNA	plants	NC_036581	YP_009447921.1	1-1065	410-952
Pisuviricota	Duplopiviricetes	Durnavirales	Hypoviridae	Betahypovirus	Betahypovirus cryphonectriae	ssRNA	fungi	NC_000960	NP_051710.1	1594-2172	1630-2163
Pisuviricota	Duplopiviricetes	Durnavirales	Partitiviridae	Gammapartitivirus	Discula destructiva virus 2	dsRNA	fungi	NC_003710	NP_620301.1	1-539	35-503
Pisuviricota	Duplopiviricetes	Durnavirales	Picobirnaviridae	Orthopicobirnavirus	Orthopicobirnavirus beihaiense	dsRNA	invertebrates	NC_032502	YP_009333352.1	1-492	2-459
Pisuviricota	Pisoniviricetes	Nidovirales	Arteriviridae	Etaarterivirus	Etaarterivirus ugarco 1	ssRNA(+)	vertebrates	NC_034455	YP_009362006.1	176-757	176-757
Pisuviricota	Pisoniviricetes	Nidovirales	Olifoviridae	Kukrinivirus	Oligodon snake nidovirus 1	ssRNA(+)	vertebrates	NC_046958	YP_009755856.1	2389-2984	2389-2860
Pisuviricota	Pisoniviricetes	Nidovirales	Coronaviridae	Betacoronavirus	Human coronavirus HKU1	ssRNA(+)	vertebrates	NC_006577	YP_459941.1	1-928	16-894
Pisuviricota	Pisoniviricetes	Nidovirales	Medioniviridae	Bolenivirus	Botrylloides leachii nidovirus	ssRNA(+)	invertebrates	NC_055538	YP_010087319.1	3810-4469	3838-4410
Pisuviricota	Pisoniviricetes	Nidovirales	Mesoniviridae	Alphamesonivirus	Alphamesonivirus 3	ssRNA(+)	invertebrates	NC_038297	YP_009505590.1	479-1161	479-1161
Pisuviricota	Pisoniviricetes	Nidovirales	Euroniviridae	Paguronivirus	Paguronivirus 1	ssRNA(+)	invertebrates	NC_032490	YP_009333323.1	5168-5880	5202-5750
Pisuviricota	Pisoniviricetes	Nidovirales	Roniviridae	Okavirus	Okavirus branchiae	ssRNA(+)	invertebrates	NC_010306	YP_001661452.1	4503-5140	4517-5064
Pisuviricota	Pisoniviricetes	Nidovirales	Tobaniviridae	Sectovirus	Sectovirus 1	ssRNA(+)	invertebrates	NC_043490	YP_009666299.1	3389-4174	3409-4174
Pisuviricota	Pisoniviricetes	Picornavirales	Caliciviridae	Lagovirus	European brown hare syndrome virus	ssRNA(+)	vertebrates	NC_002615	NP_786902.1	1-516	7-503
Pisuviricota	Pisoniviricetes	Picornavirales	Dicistroviridae	Aparavirus	Aparavirus cancerluti	ssRNA(+)	invertebrates	NC_014793	YP_004063985.1	1687-2179	1687-2179
Pisuviricota	Pisoniviricetes	Picornavirales	Iflaviridae	Iflavirus	Iflavirus vadestruente	ssRNA(+)	invertebrates	NC_040601	YP_009552119.1	2056-2569	2056-2541
Pisuviricota	Pisoniviricetes	Picornavirales	Marnaviridae	Kusarnavirus	Astarnavirus	ssRNA(+)	algae	NC_024489	YP_009047193.1	1131-1614	1131-1614
Pisuviricota	Pisoniviricetes	Picornavirales	Noraviridae	Orthonoravirus	Orthonoravirus melanogastri	ssRNA(+)	invertebrates	NC_007919	YP_004849308.1	1622-2104	1622-2104
Pisuviricota	Pisoniviricetes	Picornavirales	Picornaviridae	Crohivirus	Crohivirus A	ssRNA(+)	vertebrates	NC_025474	YP_009104398.1	1-471	1-471
Pisuviricota	Pisoniviricetes	Picornavirales	Polycipiviridae	Chipolycivirus	Hubei chipolycivirus	ssRNA(+)	invertebrates	NC_032222	YP_009330058.1	1666-2257	1686-2234
Pisuviricota	Pisoniviricetes	Picornavirales	Secoviridae	Sequivirus	Sequivirus pastinacae	ssRNA(+)	plants	NC_003628	NP_734447.1	1-813	1-562
Pisuviricota	Pisoniviricetes	Picornavirales	Solinviviridae	Nyfulvavirus	Nylanderia fulva virus 1	ssRNA(+)	invertebrates	NC_030651	YP_009268643.1	1951-2529	1953-2439
Pisuviricota	Pisoniviricetes	Sobelivirales	Alvernaviridae	Dinornavirus	Heterocapsa circularisquama RNA virus 01	ssRNA(+)	algae	NC_007518	YP_386495.1	1-999	497-999
Pisuviricota	Pisoniviricetes	Sobelivirales	Barnaviridae	Barnavirus	Mushroom bacilliform virus	ssRNA(+)	fungi	NC_001633	NP_042510.2	1-1025	550-1019
Pisuviricota	Pisoniviricetes	Sobelivirales	Solemoviridae	Sobemovirus	Cocksfoot mottle virus	ssRNA(+)	plants	NC_002618	NP_942020.1	1-545	17-490
Pisuviricota	Stelpaviricetes	Patatavirales	Potyviridae	Brambyvirus	Blackberry virus Y	ssRNA(+)	plants	NC_008558	YP_851207.1	1-553	20-507
Pisuviricota	Stelpaviricetes	Stellavirales	Astroviridae	Mamastrovirus	Mamastrovirus 10	ssRNA(+)	vertebrates	NC_004579	NP_795335.1	1-518	1-518
Pisuviricota		Yadokarivirales	Yadokariviridae	Betayadokarivirus	Betayadokarivirus nibani	ssRNA(+)	fungi	LC333755	BBB86807.2	1-1461	355-833
Pisuviricota			Hadakaviridae	Hadakavirus	Hadakavirus nanga	ssRNA(+)	fungi	LC519840	BBU94038.1	1-804	169-804
			Birnaviridae	Blosnavirus	Blosnavirus channae	dsRNA	vertebrates	NC_005983	YP_052864.1	1-867	29-721
			Permutotetraviridae	Alphapermutotetravirus	Thosea asigna virus	ssRNA(+)	invertebrates	NC_043232	YP_009665207.1	1-1257	12-671
				Botybirnavirus	Botrytis porri botybirnavirus 1	dsRNA	fungi	NC_017990	YP_006390636.1	976-1714	1070-1670
			Polymycoviridae	Polymycovirus	Penicillum brevicompactum polymycovirus 1	dsRNA	fungi	NC_055289	YP_010086053.1	1-775	120-775
