# Supplementary material for: Revealing deep evolutionary relationships between RNA viruses using predicted structural models of viral RNA polymerases
Source: Mol Biol Evol. 2026 Apr 7;43(4):msag088. doi: 10.1093/molbev/msag088 (PMC13107431; doi:10.1093/molbev/msag088)
Supplement: msag088_Supplementary_Data [file msag088_supplementary_data.zip › Supplementary_Table_S6.xlsx]

## Sheet: unidentified_aas
Supplementary Table S6. The non-standard aminoacids in the studied RdRp sequences.
Identifier	description	Indexes of unidentified amino acids
GECV01031551	RdRp_6246_8834 Microhyla_letovirus_1	939
AJG39272.1	RNA-dependent RNA polymerase [Xinzhou Spider Virus]	4005,4021,4022
AVM87444.1	polyprotein [Guangdong chinese water snake picornavirus]	311, 406, 582
NP_043907.1	RNA dependent RNA polymerase [Olive latent virus 1]	202
NP_044732.1	replicase [Galinsoga mosaic virus]	210
NP_044740.1	replicase [Leek white stripe virus]	207
NP_068549.1	replicase [Botrytis virus F]	1377
NP_619521.1	replicase [Cowpea mottle virus]	227
NP_619671.1	RNA-dependent RNA polymerase [Hibiscus chlorotic ringspot virus]	215
NP_619718.1	replicase [Maize chlorotic mottle virus]	439
NP_619751.1	putative RNA-dependent RNA polymerase (p84) [Oat chlorotic stunt virus]	213
NP_835282.1	polymerase [Indian peanut clump virus]	1131
YP_459920.2	p89 protein [Maize necrotic streak virus]	268
YP_003620397.1	p104 [Providence virus]	360
YP_008219057.1	RNA-dependent RNA polymerase [Thin paspalum asymptomatic virus]	381
YP_008828157.1	RNA dependent RNA polymerase [Yam spherical virus]	223
YP_009130641.1	replicase polyprotein 1ab [Chinook salmon bafinivirus]	93
YP_009142787.1	pp1a/b [Bovine nidovirus TCH5]	4674
YP_009333323.1	1ab [Beihai hermit crab virus 4]	108
YP_009333345.1	hypothetical protein [Beihai Nido-like virus 1]	2540,3488,4746
YP_009345896.1	polyprotein [Kunsagivirus B]	941
YP_009513020.1	ORF1ab polyprotein [Porcine coronavirus HKU15]	1626
YP_009553479.2	p88K polymerase [Adonis mosaic virus]	247
